# Supplementary material for: Comparative genome analysis of 19 Ureaplasma urealyticum and Ureaplasma parvum strains
Source: BMC Microbiol. 2012 May 30;12:88. doi: 10.1186/1471-2180-12-88 (PMC3511179; doi:10.1186/1471-2180-12-88)
Supplement: Additional file 3 — Comparative Genomics Tables. Contains interactive tables of all gene clusters among the 19 ureaplasma genomes, % GC table, and a table of the genes from restriction modification systems in all 14 ATCC ureaplasma serovar strains. [file 1471-2180-12-88-S3.xls]

## Sheet: Clusters (COGs)
Cluster_id (ureaplasma.match.)	UPA1	UPA3	ntUPA3	UPA6	UPA14	UUR2	UUR4	UUR5	UUR7	UUR8	UUR9	UUR10	UUR11	UUR12	UUR13	2033 (Spain)	2608 (Spain)	4155 (IUGR)	4318 (US NGU)	Total	name of representative protein
ureaplasma.match.544613.1	1	1	1	1	1	1	1	1	1	1	1	1	1	1	1	1	1	1	1	19	conserved hypothetical protein
ureaplasma.match.544663.1	1	1	1	1	1	1	1	1	1	1	1	1	1	1	1	1	1	1	1	19	methionyl-tRNA formyltransferase
ureaplasma.match.544713.1	1	1	1	1	1	1	1	1	1	1	1	1	1	1	1	1	1	1	1	19	DNA-directed RNA polymerase, beta subuni
ureaplasma.match.544763.1	1	1	1	1	1	1	1	1	1	1	1	1	1	1	0	1	1	1	1	18	putative tRNA binding domain protein
ureaplasma.match.544813.1	1	1	1	1	1	1	1	1	1	1	1	1	1	1	1	1	1	1	1	19	oligopeptide transport system permease p
ureaplasma.match.544863.1	1	1	1	1	1	1	1	1	1	1	1	1	1	1	1	1	1	1	1	19	putative membrane protein
ureaplasma.match.544913.1	1	1	1	1	1	1	1	1	1	1	1	1	1	1	1	1	1	1	1	19	50S ribosomal protein L6
ureaplasma.match.544963.1	1	1	1	1	1	1	1	1	1	1	1	1	1	1	1	1	1	1	1	19	conserved hypothetical protein
ureaplasma.match.545013.1	1	1	1	1	1	1	1	1	1	1	1	1	1	1	1	1	1	1	1	19	RNA methyltransferase, TrmH family, grou
ureaplasma.match.545063.1	1	1	1	1	1	1	1	1	1	1	1	1	1	1	1	1	1	1	1	19	ribosomal protein L24
ureaplasma.match.545113.1	1	1	1	1	1	1	1	1	1	1	1	1	1	1	1	1	1	1	1	19	conserved hypothetical protein
ureaplasma.match.545163.1	0	0	0	0	0	0	0	0	0	0	1	0	0	0	1	0	0	0	0	2	conserved hypothetical protein
ureaplasma.match.545213.1	1	1	1	1	1	1	1	1	1	1	1	1	1	1	1	1	1	1	1	19	conserved hypothetical protein
ureaplasma.match.545263.1	0	1	1	1	0	0	1	1	1	1	0	1	1	1	0	0	0	1	0	11	conserved hypothetical protein
ureaplasma.match.545313.1	1	1	1	1	1	1	1	1	1	1	1	1	1	1	1	1	1	1	1	19	conserved hypothetical protein
ureaplasma.match.545363.1	1	3	3	1	3	1	1	1	1	1	1	1	1	1	1	1	1	1	1	25	type III restriction enzyme, res subunit
ureaplasma.match.545413.1	1	1	1	1	1	1	1	1	1	1	1	1	1	1	1	1	1	1	1	19	hypoxanthine phosphoribosyltransferase
ureaplasma.match.545463.1	0	0	0	0	0	1	1	0	1	1	1	0	1	1	0	1	1	1	1	11	lipoprotein, putative
ureaplasma.match.545513.1	1	1	1	1	1	1	1	1	1	1	1	1	1	1	1	1	1	1	1	19	ATP synthase F1, epsilon subunit
ureaplasma.match.545563.1	0	0	1	0	0	0	0	0	0	0	0	0	0	0	0	0	1	0	0	2	conserved hypothetical protein
ureaplasma.match.545613.1	1	1	1	1	1	1	1	1	1	1	1	1	1	1	1	1	1	1	1	19	type I site-specific deoxyribonuclease,
ureaplasma.match.545663.1	1	1	1	1	1	1	1	1	1	1	1	1	1	1	1	1	1	1	1	19	translation initiation factor IF-3
ureaplasma.match.545713.1	1	1	1	1	1	1	1	1	1	1	1	1	1	1	1	1	1	1	1	19	putative lipoprotein
ureaplasma.match.545763.1	1	1	1	1	1	1	1	1	1	1	1	1	1	1	1	1	1	1	1	19	conserved hypothetical protein
ureaplasma.match.545813.1	0	1	0	1	1	0	0	0	0	0	0	0	0	0	0	0	0	0	0	3	hypothetical protein
ureaplasma.match.545863.1	0	0	0	0	0	0	0	0	1	0	0	0	1	0	0	0	0	0	0	2	multiple banded antigen
ureaplasma.match.545913.1	0	1	1	0	1	0	0	0	0	0	0	0	0	0	0	0	0	0	0	3	protein of unknown function
ureaplasma.match.545963.1	0	0	0	1	0	0	1	0	0	0	0	0	0	0	0	0	0	1	0	3	hypothetical protein
ureaplasma.match.546013.1	1	1	1	1	1	1	1	1	1	1	1	1	1	1	1	1	1	1	1	19	phenylalanyl-tRNA synthetase, alpha subu
ureaplasma.match.546063.1	0	0	0	0	0	0	1	0	0	0	1	0	0	1	0	0	0	0	0	3	hypothetical protein
ureaplasma.match.546113.1	1	1	1	1	1	1	1	1	1	1	1	1	1	1	1	1	1	1	1	19	tRNA pseudouridine synthase B
ureaplasma.match.546163.1	1	1	1	1	1	1	1	1	1	1	1	1	1	1	1	1	1	1	1	19	ribosomal protein L17
ureaplasma.match.546213.1	1	1	1	1	1	1	1	1	1	1	1	1	1	1	1	1	1	1	1	19	tex domain/RNA binding domain protein
ureaplasma.match.546263.1	1	1	1	1	1	1	1	1	1	1	1	1	1	1	1	1	1	1	1	19	proline--tRNA ligase
ureaplasma.match.546313.1	1	1	1	1	1	1	1	1	1	1	1	1	1	1	1	1	1	1	1	19	putative membrane protein
ureaplasma.match.546363.1	1	1	1	1	1	1	1	1	1	1	1	1	1	1	1	1	1	1	1	19	conserved hypothetical protein TIGR00481
ureaplasma.match.546413.1	1	1	1	1	1	1	1	1	1	1	1	1	1	1	1	1	1	1	1	19	conserved hypothetical protein
ureaplasma.match.546463.1	1	1	1	1	1	1	1	1	1	1	1	1	1	1	1	1	1	1	1	19	ABC transporter, permease protein
ureaplasma.match.546513.1	1	1	1	1	1	1	1	1	1	1	1	1	1	1	1	1	1	1	1	19	pyrimidine-nucleoside phosphorylase
ureaplasma.match.546563.1	1	1	1	1	1	1	1	1	1	1	1	1	1	1	1	1	1	1	1	19	spermidine/putrescine import ATP-binding
ureaplasma.match.546613.1	1	1	1	1	1	1	1	1	1	1	1	1	1	1	1	1	1	1	1	19	putative lipoprotein
ureaplasma.match.546663.1	1	1	1	1	1	1	1	1	1	1	1	1	1	1	1	1	1	1	1	19	acetyltransferase, gnat family
ureaplasma.match.546713.1	1	1	1	1	1	1	1	1	1	1	1	1	1	1	1	1	1	1	1	19	nicotinate (nicotinamide) nucleotide ade
ureaplasma.match.546763.1	1	1	1	1	1	1	1	1	1	1	1	1	1	1	1	1	1	1	1	19	holliday junction ATP-dependent DNA heli
ureaplasma.match.546813.1	0	0	0	0	0	1	1	1	1	1	1	1	1	1	1	1	1	1	1	14	AAA family ATPase
ureaplasma.match.546863.1	1	1	1	1	1	1	1	1	1	1	1	1	1	1	1	1	1	1	1	19	ribosomal protein S21
ureaplasma.match.546913.1	1	1	1	1	1	1	1	1	1	1	1	1	1	1	1	1	1	1	1	19	conserved hypothetical protein
ureaplasma.match.546963.1	0	1	1	1	0	0	1	1	1	1	0	1	1	1	0	0	0	1	0	11	conserved hypothetical protein
ureaplasma.match.547013.1	1	1	1	1	1	1	1	1	1	1	1	1	1	1	1	1	1	1	1	19	conserved hypothetical protein
ureaplasma.match.547063.1	1	1	1	1	1	1	1	1	1	1	1	1	1	1	1	1	1	1	1	19	putative membrane protein
ureaplasma.match.547113.1	1	1	1	1	1	1	1	1	1	1	1	1	1	1	1	1	1	1	1	19	PQ loop repeat family protein
ureaplasma.match.547163.1	1	1	1	1	1	3	1	2	1	1	0	2	2	1	1	1	3	3	1	27	DNA topoisomerase IV, B subunit
ureaplasma.match.547213.1	1	1	1	1	1	1	1	1	1	1	1	1	1	1	1	1	1	1	1	19	putative lipoprotein
ureaplasma.match.547263.1	1	1	1	1	1	1	1	1	1	1	1	1	1	1	1	1	1	1	1	19	ribosome recycling factor
ureaplasma.match.547313.1	1	0	0	1	1	1	0	1	1	1	1	1	1	1	1	1	1	1	2	17	ferrichrome ABC transporter
ureaplasma.match.547363.1	1	1	1	1	1	1	1	1	1	1	1	1	1	1	1	1	1	1	1	19	ribosomal protein S7
ureaplasma.match.547413.1	0	0	0	0	0	0	0	0	0	0	1	0	0	0	1	0	0	0	0	2	conserved hypothetical protein
ureaplasma.match.547463.1	0	0	0	0	0	1	0	1	0	0	0	0	0	0	0	0	0	0	0	2	conserved hypothetical protein
ureaplasma.match.547513.1	0	0	0	0	0	0	0	0	0	0	0	0	0	0	0	1	1	1	1	4	conserved domain protein
ureaplasma.match.547563.1	0	1	1	1	1	0	0	0	0	0	0	0	0	0	0	0	0	0	0	4	conserved hypothetical protein
ureaplasma.match.547613.1	1	1	1	1	1	1	1	1	1	1	1	1	1	1	1	1	1	1	1	19	ribosomal protein L15
ureaplasma.match.547663.1	1	1	1	1	1	1	1	1	1	1	1	1	1	1	1	1	1	1	1	19	ComEC/Rec2 family protein
ureaplasma.match.547713.1	1	1	1	1	1	1	1	1	1	1	1	1	1	1	1	1	1	1	1	19	GTP-binding protein YchF
ureaplasma.match.547763.1	1	1	1	1	1	1	1	1	1	1	1	1	1	1	1	1	1	1	1	19	transcription elongation factor GreA
ureaplasma.match.547813.1	1	1	1	1	1	1	1	1	1	1	1	1	1	1	1	1	1	1	1	19	thiamine biosynthesis/tRNA modification
ureaplasma.match.547863.1	0	0	0	0	0	1	1	1	1	1	1	0	1	1	1	1	1	1	1	13	conserved hypothetical protein
ureaplasma.match.547913.1	1	1	1	1	1	0	1	1	1	1	1	1	1	1	1	1	1	1	1	18	conserved hypothetical protein
ureaplasma.match.547963.1	0	0	0	0	0	1	0	1	1	1	1	1	1	0	0	0	1	1	1	10	conserved hypothetical protein
ureaplasma.match.548013.1	1	1	1	1	1	1	1	1	1	1	1	1	1	1	1	1	1	1	1	19	putative membrane protein
ureaplasma.match.548063.1	1	1	1	1	1	1	1	1	1	1	1	1	1	1	1	0	1	1	1	18	putative lipoprotein
ureaplasma.match.548113.1	0	0	0	0	0	1	1	1	1	1	1	1	1	1	1	1	1	1	1	14	conserved hypothetical protein
ureaplasma.match.548163.1	1	1	1	1	1	1	1	1	1	1	1	1	1	1	1	1	1	1	1	19	conserved hypothetical protein
ureaplasma.match.548213.1	1	1	1	1	1	1	1	1	1	1	1	1	1	1	1	1	1	1	1	19	ribosomal protein L1
ureaplasma.match.548263.1	1	1	1	1	1	1	1	1	1	1	1	1	1	1	1	1	1	1	1	19	cobalt import ATP-binding protein CbiO 2
ureaplasma.match.548313.1	1	1	1	1	1	1	1	1	1	1	1	1	1	1	1	1	1	1	1	19	hemin transport system permease
ureaplasma.match.548363.1	0	0	0	0	0	1	0	0	0	1	0	0	0	0	1	1	1	1	0	6	DNA primase
ureaplasma.match.548413.1	1	1	1	1	1	1	1	1	1	1	1	1	1	1	1	1	1	1	1	19	conserved hypothetical protein
ureaplasma.match.548463.1	1	1	1	1	1	1	1	1	1	1	1	1	1	1	1	1	1	1	1	19	hypothetical ferrichrome ABC transporter
ureaplasma.match.548513.1	1	1	1	1	1	1	1	1	1	1	1	1	1	1	1	1	1	1	1	19	conserved hypothetical protein
ureaplasma.match.548563.1	1	1	1	1	1	1	1	1	1	1	1	1	1	1	1	1	1	1	1	19	p115 protein
ureaplasma.match.548613.1	1	1	1	1	1	1	1	1	1	1	1	1	1	1	1	1	1	1	1	19	ferrichrome ABC transporter
ureaplasma.match.548663.1	1	1	1	0	1	1	1	1	1	1	1	1	1	1	1	1	1	1	1	18	conserved hypothetical protein
ureaplasma.match.548713.1	1	1	1	1	1	1	1	1	1	1	1	1	1	1	1	1	1	1	1	19	DNA polymerase family protein
ureaplasma.match.548763.1	1	1	1	1	1	1	1	1	1	1	1	1	1	1	1	1	1	1	1	19	ATPase, AAA family
ureaplasma.match.548813.1	1	1	1	1	1	1	1	1	1	1	1	1	1	1	1	1	1	1	1	19	nicotinate phosphoribosyltransferase
ureaplasma.match.548863.1	0	0	0	0	0	0	0	0	0	0	1	0	0	0	0	0	1	0	0	2	truncated transposase
ureaplasma.match.548913.1	0	1	1	1	0	0	1	1	1	1	0	1	0	1	0	0	0	1	0	10	conserved hypothetical protein
ureaplasma.match.548963.1	1	1	1	1	1	0	0	0	0	0	0	0	0	0	0	0	0	0	0	5	nucleoside 2-deoxyribosyltransferase sup
ureaplasma.match.549013.1	0	0	0	0	0	0	0	1	0	1	0	0	0	0	0	0	0	0	0	2	multiple banded antigen
ureaplasma.match.549063.1	0	0	0	0	0	1	1	1	1	1	1	1	1	1	1	1	1	1	1	14	hypothetical protein
ureaplasma.match.549113.1	1	1	1	1	1	2	1	2	2	3	2	1	2	1	1	1	3	2	2	30	conserved hypothetical protein
ureaplasma.match.549163.1	1	1	1	1	1	1	1	1	1	1	1	1	1	1	1	1	1	1	1	19	ribosomal protein L11
ureaplasma.match.549213.1	0	1	1	0	0	1	1	1	0	2	1	1	0	1	0	1	1	2	1	15	conserved hypothetical protein
ureaplasma.match.549263.1	1	1	1	1	1	1	1	1	1	1	1	1	1	1	1	1	1	1	1	19	nitrogen fixation protein NifU
ureaplasma.match.549313.1	0	0	0	0	0	0	1	0	0	0	0	0	0	1	1	1	0	0	0	4	conserved hypothetical protein
ureaplasma.match.549363.1	1	1	1	1	1	1	1	1	1	1	1	1	1	1	1	1	1	1	1	19	conserved hypothetical protein
ureaplasma.match.549413.1	1	1	1	1	1	1	1	1	1	1	1	1	1	1	1	1	1	1	1	19	conserved hypothetical protein
ureaplasma.match.549463.1	1	1	1	1	1	1	1	1	1	1	1	1	1	1	2	1	1	1	1	20	GHMP kinase, ATP-binding domain protein
ureaplasma.match.549513.1	1	1	1	1	1	1	1	1	2	1	1	1	1	1	1	1	1	1	1	20	conserved hypothetical protein
ureaplasma.match.549563.1	1	1	1	1	1	1	1	1	1	1	1	1	1	1	1	1	1	1	1	19	histidine--tRNA ligase
ureaplasma.match.549613.1	1	1	1	1	1	1	1	1	1	1	1	1	1	1	1	1	1	1	1	19	urease accessory protein UreG
ureaplasma.match.549663.1	0	0	0	0	0	1	1	1	1	1	2	1	1	1	1	1	1	1	1	15	transposase, mutator type
ureaplasma.match.549713.1	1	1	1	1	1	1	1	1	1	1	1	1	1	1	1	1	1	1	1	19	putative ABC substrate-binding protein -
ureaplasma.match.549763.1	0	0	0	1	0	1	1	1	1	1	0	0	1	1	0	1	1	1	2	13	restriction-modification enzyme subunit
ureaplasma.match.549813.1	1	1	1	1	1	1	1	1	1	1	1	1	1	1	1	1	1	1	1	19	excinuclease ABC, B subunit
ureaplasma.match.549863.1	0	0	0	0	0	0	0	0	0	0	0	0	0	0	0	0	1	0	1	2	conserved domain protein
ureaplasma.match.549913.1	1	1	1	1	1	1	1	1	1	1	1	1	1	1	1	1	1	1	1	19	conserved hypothetical protein
ureaplasma.match.549963.1	1	1	1	1	1	1	1	1	1	1	1	1	1	1	1	1	1	1	1	19	urease, beta subunit
ureaplasma.match.550013.1	1	1	1	1	1	1	1	1	1	1	1	1	1	1	1	1	1	1	1	19	riboflavin biosynthesis protein RibF hom
ureaplasma.match.550063.1	1	1	1	1	1	1	1	1	1	1	1	1	1	1	1	1	1	1	1	19	conserved hypothetical protein
ureaplasma.match.550113.1	1	1	1	1	1	1	1	1	1	1	1	1	1	1	1	1	1	1	1	19	translation initiation factor IF-2
ureaplasma.match.550163.1	1	1	1	1	1	1	1	1	1	1	1	1	1	1	1	1	1	1	1	19	methyltransferase GidB
ureaplasma.match.550213.1	1	1	1	1	1	1	1	1	1	1	1	1	1	1	1	1	1	1	1	19	conserved hypothetical protein
ureaplasma.match.550263.1	1	1	1	1	1	1	1	1	1	1	1	1	1	1	1	1	1	1	1	19	lipoprotein
ureaplasma.match.550313.1	1	1	1	1	1	1	1	1	1	1	1	1	1	1	1	1	1	1	1	19	tRNA pseudouridine synthase A
ureaplasma.match.550363.1	1	1	1	1	1	1	1	1	1	1	1	1	1	1	1	1	1	1	1	19	glutamyl-tRNA(Gln) amidotransferase, sub
ureaplasma.match.550413.1	1	1	1	1	1	1	1	1	1	1	1	1	1	1	1	1	1	1	1	19	cardiolipin synthase
ureaplasma.match.550463.1	2	1	1	1	1	1	1	1	1	1	1	1	1	1	1	1	1	1	1	20	conserved hypothetical protein
ureaplasma.match.550513.1	1	1	1	1	1	1	1	1	1	1	1	1	1	1	1	1	1	1	1	19	ribosomal protein S14p/S29e
ureaplasma.match.550563.1	0	0	0	0	0	1	1	0	1	1	1	1	1	1	1	1	1	1	1	13	putative lipoprotein
ureaplasma.match.550613.1	1	1	1	1	1	1	1	1	1	1	1	1	1	1	1	1	1	1	1	19	conserved hypothetical protein
ureaplasma.match.550663.1	1	1	1	1	1	1	1	1	1	1	1	1	1	1	1	1	1	1	1	19	conserved hypothetical protein
ureaplasma.match.550713.1	1	1	1	1	1	1	1	1	1	1	1	1	1	1	1	1	1	1	1	19	conserved hypothetical protein
ureaplasma.match.550763.1	0	1	1	1	0	0	1	1	1	1	0	1	1	1	0	0	0	1	0	11	conserved hypothetical protein
ureaplasma.match.550813.1	0	0	0	0	0	0	0	0	0	1	0	0	0	0	0	0	1	1	0	3	divergent AAA domain family
ureaplasma.match.550863.1	1	1	1	1	1	1	1	1	1	1	1	1	1	1	1	1	1	1	1	19	tRNA modification GTPase TrmE
ureaplasma.match.550913.1	1	1	1	1	1	1	1	1	1	1	1	1	1	1	1	1	1	1	1	19	excinuclease ABC, A subunit
ureaplasma.match.550963.1	1	1	1	1	1	1	1	0	1	1	1	1	1	1	1	1	1	1	1	18	fructose-1,6-bisphosphate aldolase, clas
ureaplasma.match.551013.1	1	1	1	1	1	1	1	1	1	1	1	1	1	1	1	1	1	1	1	19	conserved hypothetical protein
ureaplasma.match.551063.1	1	1	1	1	1	1	1	2	1	1	1	1	1	1	1	1	1	1	1	20	ATP synthase F1, alpha subunit
ureaplasma.match.551113.1	1	1	1	1	1	1	1	1	1	1	1	1	1	1	1	1	1	1	1	19	signal recognition particle-docking prot
ureaplasma.match.551163.1	1	1	1	1	1	1	1	1	1	1	1	1	1	1	1	1	1	1	1	19	transcription termination factor NusA
ureaplasma.match.551213.1	1	1	1	1	1	1	1	1	1	1	1	1	1	1	1	1	1	1	1	19	aspartate--tRNA ligase
ureaplasma.match.551263.1	1	1	1	1	1	1	1	1	1	1	1	1	1	1	1	1	1	1	1	19	conserved hypothetical protein
ureaplasma.match.551313.1	1	1	1	1	1	1	1	1	1	1	1	1	1	1	1	1	1	1	1	19	tRNA(Ile)-lysidine synthetase
ureaplasma.match.551363.1	1	1	1	1	1	2	2	2	2	2	3	2	2	2	2	2	2	2	2	34	adenine phosphoribosyltransferase
ureaplasma.match.551413.1	1	1	1	1	1	1	1	1	1	1	1	1	1	1	1	1	1	1	1	19	ribosomal protein L31
ureaplasma.match.551463.1	1	1	1	1	1	1	1	1	1	1	1	1	1	1	1	1	1	1	1	19	putative membrane protein
ureaplasma.match.551513.1	1	1	1	1	1	1	1	1	1	1	1	1	1	1	1	1	1	1	1	19	aminoacyl-tRNA hydrolase
ureaplasma.match.551563.1	1	1	1	1	1	1	1	1	1	1	1	1	1	1	1	1	1	1	1	19	peptide chain release factor 1
ureaplasma.match.551613.1	1	1	1	1	1	1	1	1	1	1	1	1	1	1	1	1	1	1	1	19	conserved hypothetical protein
ureaplasma.match.551663.1	0	0	0	0	0	1	0	0	0	0	0	0	0	0	0	0	1	0	0	2	putative lipoprotein
ureaplasma.match.551713.1	1	1	1	1	1	1	1	1	1	1	1	1	1	1	1	1	1	1	1	19	pyruvate kinase
ureaplasma.match.551763.1	1	1	1	1	1	1	1	1	1	1	1	1	1	1	1	1	1	1	1	19	MraZ protein
ureaplasma.match.551813.1	1	1	1	1	1	1	1	1	1	1	1	1	1	1	1	1	1	1	1	19	GTP-binding protein EngA
ureaplasma.match.551863.1	1	1	1	1	1	1	1	1	1	1	1	1	1	1	1	1	1	1	1	19	uracil-DNA glycosylase
ureaplasma.match.551913.1	1	1	1	1	1	1	1	1	1	1	1	1	1	1	1	1	1	1	1	19	cytidine deaminase
ureaplasma.match.551963.1	1	1	1	1	1	1	1	1	1	1	1	1	1	1	1	1	2	1	1	20	putative membrane protein
ureaplasma.match.552013.1	0	0	0	0	0	0	0	1	0	1	0	0	0	0	0	0	0	0	0	2	hypothetical protein
ureaplasma.match.552063.1	0	0	0	0	0	0	0	0	0	0	0	0	0	0	0	0	1	0	1	2	conserved domain protein
ureaplasma.match.552113.1	0	0	0	0	0	0	0	1	0	0	0	1	1	0	0	0	1	1	0	5	hypothetical protein
ureaplasma.match.552163.1	0	0	0	0	0	1	1	1	1	1	1	1	1	1	1	1	0	1	0	12	hypothetical protein
ureaplasma.match.552213.1	0	0	0	0	0	1	1	1	1	1	1	0	1	1	1	1	1	1	1	13	conserved hypothetical protein
ureaplasma.match.552263.1	1	1	1	1	1	1	1	1	1	1	1	1	1	1	1	1	1	1	1	19	DNA polymerase type-A family protein
ureaplasma.match.552313.1	1	1	1	1	1	1	1	1	1	1	1	1	1	1	1	1	1	1	1	19	fibronectin repeat protein
ureaplasma.match.552363.1	0	0	0	0	0	1	0	0	0	0	1	0	0	0	1	0	0	0	0	3	site-specific recombinase, TnpX family p
ureaplasma.match.552413.1	0	1	1	0	2	1	1	1	1	1	1	1	1	1	1	1	1	1	1	18	type I restriction enzyme, truncation
ureaplasma.match.552463.1	0	1	1	0	0	0	0	0	0	0	0	0	0	0	0	0	0	0	0	2	Lipoprotein pseudogene
ureaplasma.match.552513.1	1	1	1	1	1	1	1	1	1	1	1	1	1	1	2	1	1	1	1	20	conserved domain protein
ureaplasma.match.552563.1	1	1	1	1	1	1	1	1	1	1	1	1	1	1	1	1	1	1	1	19	efflux ABC transporter, permease protein
ureaplasma.match.552613.1	0	0	0	0	0	1	1	1	1	1	1	1	1	1	1	1	1	1	1	14	conserved hypothetical protein
ureaplasma.match.552663.1	1	1	1	1	1	1	1	1	1	1	1	1	1	1	1	1	1	1	1	19	putative membrane protein
ureaplasma.match.552713.1	1	1	1	1	1	1	1	1	1	1	1	1	1	1	1	1	1	1	1	19	D-ribulose-5-phosphate 3 epimerase
ureaplasma.match.552763.1	0	0	0	0	0	0	1	1	1	1	1	1	1	1	0	1	1	1	0	11	hypothetical protein
ureaplasma.match.552813.1	1	1	1	1	1	1	1	1	1	1	1	1	1	1	1	1	1	1	1	19	phosphofructokinase
ureaplasma.match.552863.1	0	0	0	0	0	1	1	1	1	1	1	1	1	1	1	1	1	1	1	14	hypothetical protein
ureaplasma.match.552913.1	1	1	1	1	1	1	1	1	1	1	1	1	1	1	1	1	1	1	1	19	putative membrane protein
ureaplasma.match.552963.1	1	1	1	1	1	1	1	1	1	1	1	1	1	1	1	1	1	1	1	19	ribosomal protein L5
ureaplasma.match.553013.1	0	1	1	1	0	1	1	1	1	1	1	1	1	1	1	1	1	1	1	17	ribosomal protein L33
ureaplasma.match.553063.1	1	1	1	1	1	1	1	1	1	1	1	1	1	1	1	1	1	1	1	19	conserved hypothetical protein
ureaplasma.match.553113.1	0	1	1	1	0	0	2	1	1	1	1	1	1	1	0	0	1	1	1	15	integrase-recombinase protein
ureaplasma.match.553163.1	1	1	1	1	1	1	1	2	1	1	1	1	1	1	1	1	1	1	1	20	DNA-directed RNA polymerase, delta subun
ureaplasma.match.553213.1	0	1	1	1	0	0	1	1	1	1	1	1	1	1	0	0	1	1	1	14	conserved hypothetical protein
ureaplasma.match.553263.1	1	1	1	1	1	1	1	1	1	1	1	1	1	1	1	1	1	1	1	19	conserved hypothetical protein TIGR00043
ureaplasma.match.553313.1	1	1	1	1	1	1	1	1	1	1	1	1	1	1	1	1	1	1	1	19	ATP synthase F1, alpha subunit family pr
ureaplasma.match.553363.1	1	1	1	1	1	1	1	1	1	1	1	1	1	1	1	1	1	1	1	19	conserved hypothetical protein
ureaplasma.match.553413.1	1	1	1	1	1	1	1	1	1	1	1	1	1	1	1	1	1	1	1	19	conserved hypothetical protein
ureaplasma.match.553463.1	1	1	1	1	1	1	1	1	1	1	1	1	1	1	1	1	1	1	1	19	leucine--tRNA ligase
ureaplasma.match.553513.1	1	1	1	1	1	1	1	1	1	1	1	1	1	1	1	1	1	1	1	19	alanine--tRNA ligase
ureaplasma.match.553563.1	1	1	1	1	1	1	1	1	1	1	1	1	1	1	1	1	1	1	1	19	urease accessory protein UreE
ureaplasma.match.553613.1	0	0	0	0	0	0	0	0	0	1	0	1	0	0	0	0	1	1	0	4	lipoprotein, putative
ureaplasma.match.553663.1	0	1	1	1	0	0	1	1	1	1	1	1	1	1	0	0	1	1	1	14	conserved hypothetical protein
ureaplasma.match.553713.1	1	1	1	1	1	1	1	1	1	1	1	1	1	1	1	1	1	1	1	19	DNA polymerase III subunits gamma and ta
ureaplasma.match.553763.1	1	1	1	1	1	1	1	1	1	1	1	1	1	1	1	1	1	1	1	19	putative lipoprotein
ureaplasma.match.553813.1	1	1	1	1	1	2	2	2	2	2	2	2	2	2	1	2	2	2	2	32	glycyl-tRNA synthetase (Glycine--tRNA li
ureaplasma.match.553863.1	1	1	1	0	0	1	1	1	1	1	1	1	1	1	1	1	1	1	0	16	lipoprotein
ureaplasma.match.553913.1	1	1	1	1	1	1	1	1	1	1	1	1	1	1	1	1	1	1	1	19	conserved hypothetical protein
ureaplasma.match.553963.1	1	1	1	1	1	1	1	1	1	1	1	1	1	1	1	1	1	1	1	19	UMP kinase
ureaplasma.match.554013.1	0	0	0	0	0	0	0	0	0	0	2	0	0	0	1	0	0	0	0	3	superfamily II DNA and RNA helicase
ureaplasma.match.554063.1	0	1	1	0	0	0	1	1	1	1	0	1	1	1	0	0	0	1	0	10	conserved hypothetical protein
ureaplasma.match.554113.1	0	0	0	0	0	1	1	0	0	0	0	1	0	1	1	1	0	0	1	7	transposase
ureaplasma.match.554163.1	1	1	1	1	1	1	1	1	1	1	1	1	1	1	1	1	1	1	1	19	tyrosine--tRNA ligase
ureaplasma.match.554213.1	1	1	1	1	1	1	1	1	1	1	1	1	1	1	1	1	1	1	1	19	GTP-binding protein LepA
ureaplasma.match.554263.1	0	0	0	0	0	0	1	0	0	0	0	0	0	1	0	0	0	0	0	2	putative membrane protein
ureaplasma.match.554313.1	1	1	1	1	1	1	1	1	1	1	1	1	1	1	1	1	1	1	1	19	tyrosine recombinase XerC
ureaplasma.match.554363.1	1	1	1	1	1	1	1	1	1	1	1	1	1	1	1	1	1	1	1	19	putative lipoprotein
ureaplasma.match.554413.1	1	1	1	1	1	1	1	1	1	1	1	1	1	1	1	1	1	1	1	19	ribosomal protein S8
ureaplasma.match.554463.1	1	1	1	1	1	1	1	1	1	1	1	1	1	1	1	1	1	1	1	19	GTP-binding protein
ureaplasma.match.554513.1	1	1	1	1	1	1	1	0	1	1	1	1	1	1	1	1	1	1	1	18	conserved hypothetical protein
ureaplasma.match.554563.1	1	1	1	1	1	1	1	1	1	1	1	1	1	1	1	1	1	1	1	19	conserved hypothetical protein
ureaplasma.match.554613.1	0	0	0	1	1	0	0	0	0	0	0	0	0	0	0	0	0	0	1	3	conserved hypothetical protein
ureaplasma.match.554663.1	1	1	1	1	1	1	1	1	1	1	1	1	1	1	1	1	1	1	1	19	dna damage inducible protein - mate tran
ureaplasma.match.554713.1	1	1	1	1	1	1	1	1	1	1	1	1	1	1	1	1	1	1	1	19	ribosomal protein S11
ureaplasma.match.554763.1	0	0	0	0	0	1	0	0	0	1	0	0	0	0	0	0	0	0	0	2	chromosome partition protein smc
ureaplasma.match.554813.1	1	1	1	1	1	1	1	1	1	1	1	1	1	1	1	1	1	1	1	19	DNA-directed RNA polymerase, alpha subun
ureaplasma.match.554863.1	0	1	1	1	0	0	1	1	1	1	0	1	1	1	0	0	0	1	0	11	conserved hypothetical protein
ureaplasma.match.554913.1	1	1	1	1	0	1	1	1	1	1	1	1	1	1	1	1	1	1	1	18	conserved hypothetical protein
ureaplasma.match.554963.1	1	1	1	1	1	1	1	1	1	1	1	1	1	1	1	1	1	1	1	19	putative lipoprotein
ureaplasma.match.555013.1	1	1	1	1	1	1	1	0	1	1	1	0	0	0	1	1	1	1	1	15	conserved hypothetical protein
ureaplasma.match.555063.1	1	1	1	1	1	1	1	1	1	1	1	1	1	1	1	1	1	1	1	19	ribosomal protein L20
ureaplasma.match.555113.1	0	0	0	0	0	1	0	0	0	0	1	0	0	0	1	0	0	0	0	3	site-specific recombinase family protein
ureaplasma.match.555163.1	1	1	1	1	1	1	1	1	1	1	1	1	1	1	1	1	1	1	1	19	ATP/GTP-binding protein
ureaplasma.match.555213.1	1	1	1	1	1	1	1	1	1	1	1	1	1	1	1	1	1	1	1	19	putative ABC substrate-binding protein -
ureaplasma.match.555263.1	1	1	1	1	1	1	1	1	1	1	1	1	1	1	1	1	1	1	1	19	putative lipoprotein
ureaplasma.match.555313.1	0	0	2	1	0	0	0	0	0	0	0	0	0	0	0	0	0	0	0	3	hypothetical protein
ureaplasma.match.555363.1	1	1	1	1	1	1	1	1	1	1	1	1	1	1	1	1	1	1	1	19	conserved hypothetical protein
ureaplasma.match.555413.1	1	1	1	1	1	1	1	1	1	1	1	1	1	1	1	1	1	1	1	19	ribosomal protein S9
ureaplasma.match.555463.1	1	1	1	1	1	1	1	1	1	1	1	1	1	1	1	1	1	1	1	19	protein RecA
ureaplasma.match.555513.1	1	1	1	1	1	1	1	1	1	1	1	1	1	1	1	1	1	1	1	19	ferrichrome ABC transporter
ureaplasma.match.555563.1	0	0	0	0	0	1	1	1	1	1	1	1	1	1	1	1	1	1	0	13	conserved hypothetical protein
ureaplasma.match.555613.1	1	1	1	1	1	1	1	1	1	1	1	1	1	1	1	1	1	1	1	19	DHH family protein
ureaplasma.match.555663.1	1	1	1	1	1	1	1	1	1	1	1	1	1	1	1	1	1	1	1	19	putative membrane protein
ureaplasma.match.555713.1	0	0	0	0	0	0	0	0	0	0	0	0	0	0	0	0	1	0	1	2	conserved hypothetical protein
ureaplasma.match.555763.1	1	1	1	1	1	1	1	2	2	2	1	1	1	1	1	1	1	1	2	23	putative ABC substrate-binding protein -
ureaplasma.match.555813.1	1	1	1	1	1	1	1	1	1	1	1	1	1	1	1	1	1	1	1	19	ABC transporter, permease protein
ureaplasma.match.555863.1	0	0	0	0	0	1	1	1	1	1	1	1	1	1	1	1	1	1	1	14	conserved domain protein
ureaplasma.match.555913.1	0	0	0	0	0	1	0	1	1	0	1	1	0	0	0	0	1	2	2	10	conserved hypothetical protein
ureaplasma.match.555963.1	1	1	1	1	1	1	1	1	1	1	1	1	1	1	1	1	1	1	1	19	conserved hypothetical protein
ureaplasma.match.556013.1	1	1	1	1	1	1	1	1	1	1	1	1	1	1	1	1	1	1	1	19	conserved hypothetical protein
ureaplasma.match.556063.1	0	0	0	0	0	0	0	0	1	0	0	0	0	0	0	1	0	0	1	3	conserved hypothetical protein
ureaplasma.match.556113.1	1	1	1	1	1	1	1	1	1	1	1	1	1	1	1	1	1	1	1	19	conserved hypothetical protein
ureaplasma.match.556163.1	0	0	0	0	0	0	0	0	1	1	0	0	0	0	0	0	0	1	0	3	hypothetical protein
ureaplasma.match.556213.1	1	1	1	1	1	1	1	1	1	1	1	1	1	1	1	1	1	1	1	19	ATP synthase delta subunit domain protei
ureaplasma.match.556263.1	1	0	0	1	0	0	0	0	0	0	0	0	0	0	0	0	0	0	0	2	hypothetical protein
ureaplasma.match.556313.1	1	1	1	1	1	1	1	1	1	1	1	1	1	1	1	1	1	1	1	19	ribosomal protein S18
ureaplasma.match.556363.1	1	1	1	1	1	1	1	1	1	1	1	1	1	1	1	1	1	1	1	19	probable cysteine desulfurase
ureaplasma.match.556413.1	1	1	1	1	1	1	1	1	1	1	1	1	1	1	1	1	1	1	1	19	HD domain protein
ureaplasma.match.556463.1	1	1	1	1	1	1	1	1	1	1	1	1	1	1	1	1	1	1	1	19	DNA-formamidopyrimidine glycosylase
ureaplasma.match.556513.1	1	1	1	1	1	1	1	1	1	1	1	1	1	1	1	1	1	1	1	19	conserved hypothetical protein
ureaplasma.match.556563.1	1	1	1	1	1	1	1	1	1	1	1	1	1	1	1	1	1	1	1	19	putative membrane protein
ureaplasma.match.556613.1	1	1	1	1	1	1	1	1	1	1	1	1	1	1	1	1	1	1	1	19	purine nucleoside phosphorylase
ureaplasma.match.556663.1	0	0	0	0	0	1	1	0	1	1	1	1	1	1	1	1	1	1	1	13	conserved hypothetical protein
ureaplasma.match.556713.1	0	0	0	0	0	1	1	1	1	1	0	1	1	1	1	1	1	1	1	13	hypothetical protein
ureaplasma.match.556763.1	0	0	0	0	0	0	0	0	0	0	0	0	0	0	0	0	1	0	1	2	conserved domain protein
ureaplasma.match.556813.1	0	0	0	0	0	1	0	1	0	0	0	0	0	0	0	0	0	0	0	2	Pseudogene of the MBA family
ureaplasma.match.556863.1	1	1	1	1	1	1	1	1	1	1	1	1	1	1	1	1	1	1	1	19	conserved hypothetical protein
ureaplasma.match.556913.1	1	1	1	1	1	1	1	1	1	1	1	1	1	1	1	1	1	1	1	19	recombination protein U
ureaplasma.match.556963.1	1	1	1	1	1	1	1	1	1	1	1	1	1	1	1	1	1	1	1	19	HIT family protein
ureaplasma.match.557013.1	1	0	0	0	0	0	0	0	0	0	0	0	0	0	0	1	1	0	0	3	hypothetical protein
ureaplasma.match.557063.1	1	1	1	1	1	1	1	1	1	1	1	1	1	1	1	1	1	1	1	19	ribosomal protein S12
ureaplasma.match.557113.1	1	1	1	1	1	1	1	1	1	1	1	1	1	1	1	1	1	1	1	19	putative lipoprotein
ureaplasma.match.557163.1	1	1	1	1	1	1	1	1	1	1	1	1	1	1	1	1	1	1	1	19	conserved hypothetical protein
ureaplasma.match.557213.1	1	1	1	1	1	1	1	1	1	1	1	1	1	1	1	1	1	1	1	19	putative lipoprotein
ureaplasma.match.557263.1	1	1	1	1	1	1	1	1	1	1	1	1	1	1	1	1	1	1	1	19	heat-inducible transcription repressor H
ureaplasma.match.557313.1	1	1	1	1	1	1	1	1	1	1	1	1	1	1	1	1	1	1	1	19	ribosomal protein L23
ureaplasma.match.557363.1	1	1	1	1	1	1	1	1	1	1	1	1	1	1	1	1	1	1	1	19	phosphatidate cytidylyltransferase
ureaplasma.match.557413.1	1	1	1	1	1	1	1	1	1	1	1	1	1	1	1	1	1	1	1	19	putative membrane protein
ureaplasma.match.557463.1	0	1	1	1	0	0	1	1	1	1	0	1	1	1	0	0	0	1	0	11	conserved hypothetical protein
ureaplasma.match.557513.1	0	1	1	1	0	0	1	1	1	1	0	1	1	1	0	0	0	1	0	11	phage terminase, large subunit, pbsx fam
ureaplasma.match.557563.1	1	1	1	1	1	1	1	1	1	1	1	1	1	1	1	1	1	1	1	19	glycoprotease family protein
ureaplasma.match.557613.1	1	1	1	1	1	1	1	1	1	1	1	1	1	1	1	1	1	1	1	19	ribosomal protein S19
ureaplasma.match.557663.1	1	1	1	1	1	1	1	1	1	1	1	1	1	1	1	1	1	1	1	19	ABC Transporter
ureaplasma.match.557713.1	1	1	1	1	1	1	1	1	1	1	1	1	1	1	1	1	1	1	1	19	preprotein translocase, SecA subunit
ureaplasma.match.557763.1	1	1	1	1	1	1	1	1	1	1	1	1	1	1	1	1	1	1	1	19	conserved hypothetical protein
ureaplasma.match.557813.1	1	1	1	1	1	1	1	1	1	1	1	1	1	1	1	1	1	1	1	19	conserved hypothetical protein
ureaplasma.match.557863.1	0	0	0	1	0	1	1	1	1	1	1	1	1	1	1	1	1	1	1	15	conserved hypothetical protein
ureaplasma.match.557913.1	1	1	1	1	1	1	1	1	1	1	1	1	1	1	1	1	1	1	1	19	ribonuclease HII
ureaplasma.match.557963.1	1	1	1	1	1	1	1	1	1	1	1	1	1	1	1	1	1	1	1	19	conserved hypothetical protein
ureaplasma.match.558013.1	1	1	1	1	1	1	1	1	1	1	1	1	1	1	1	1	1	1	1	19	DNA gyrase, A subunit
ureaplasma.match.558063.1	1	1	1	1	1	1	1	1	1	1	1	1	1	1	1	1	1	1	1	19	ABC transporter
ureaplasma.match.558113.1	1	1	1	1	1	1	1	1	1	1	1	1	1	1	1	1	1	1	1	19	conserved hypothetical protein
ureaplasma.match.558163.1	1	1	1	1	1	1	1	1	1	1	1	1	1	1	1	1	1	1	1	19	probably O-sialoglycoprotein endopeptida
ureaplasma.match.558213.1	1	1	1	1	1	1	1	1	1	1	1	1	1	1	1	1	1	1	1	19	cation-transporting ATPase family protei
ureaplasma.match.558263.1	0	1	1	1	1	1	1	1	1	1	1	1	1	1	1	1	0	1	1	17	conserved hypothetical protein
ureaplasma.match.558313.1	1	1	1	1	1	1	1	1	1	1	1	1	1	1	1	1	1	1	1	19	conserved hypothetical protein
ureaplasma.match.558363.1	1	1	1	1	1	1	1	1	1	1	1	1	1	1	1	1	1	1	1	19	pseudouridine synthase, RluA family
ureaplasma.match.558413.1	1	1	1	1	1	1	1	1	1	1	1	1	1	1	1	1	1	1	1	19	HDIG domain protein
ureaplasma.match.558463.1	1	1	1	1	1	1	1	1	2	1	1	1	1	1	1	1	1	1	1	20	conserved hypothetical protein
ureaplasma.match.558513.1	1	1	1	1	1	1	0	1	1	1	1	1	1	1	0	1	1	1	1	17	50S ribosomal protein L4
ureaplasma.match.558563.1	1	1	1	1	1	1	0	1	1	1	1	1	0	1	1	1	1	1	1	17	ribosomal protein S10
ureaplasma.match.558613.1	1	1	1	1	1	1	1	1	1	1	1	1	1	1	1	1	1	1	1	19	conserved hypothetical protein
ureaplasma.match.558663.1	1	1	1	1	1	1	1	1	1	1	1	1	1	1	1	1	1	1	1	19	ribosomal protein S5
ureaplasma.match.558713.1	1	1	1	1	1	1	1	1	1	1	1	1	1	1	1	1	1	1	1	19	thioredoxin-disulfide reductase
ureaplasma.match.558763.1	2	2	2	1	2	1	1	1	1	1	1	1	1	1	1	1	1	1	1	23	conserved hypothetical protein
ureaplasma.match.558813.1	1	1	1	1	1	1	1	1	1	1	1	1	1	1	1	1	1	1	1	19	DNA topoisomerase I
ureaplasma.match.558863.1	1	1	1	1	1	1	1	1	1	1	1	1	1	1	1	1	1	1	1	19	ferrichrome transport ATP-binding protei
ureaplasma.match.558913.1	1	2	2	1	1	1	1	1	1	1	1	1	1	1	1	1	1	1	1	21	conserved domain protein
ureaplasma.match.558963.1	1	1	1	1	1	1	1	1	1	1	1	1	1	1	1	1	1	1	1	19	DNA polymerase III, alpha subunit, Gram-
ureaplasma.match.559013.1	0	0	0	0	0	0	0	0	0	0	0	0	0	0	0	0	1	0	1	2	conserved hypothetical protein
ureaplasma.match.559063.1	0	0	0	0	0	1	1	0	1	0	0	1	0	1	1	1	1	0	1	9	conserved domain protein
ureaplasma.match.559113.1	1	1	1	1	1	1	1	1	1	1	1	1	1	1	1	1	1	1	1	19	urease, gamma subunit
ureaplasma.match.559163.1	1	1	1	1	1	1	1	1	1	1	1	1	1	1	1	1	1	1	1	19	conserved hypothetical protein
ureaplasma.match.559213.1	1	1	1	1	1	1	1	1	1	1	1	1	1	1	1	1	1	1	1	19	ribosomal protein S15
ureaplasma.match.559263.1	1	1	1	1	1	1	1	1	1	1	1	1	1	1	1	1	1	1	1	19	putative membrane protein
ureaplasma.match.559313.1	1	1	1	1	1	1	1	1	1	1	1	1	1	1	1	1	1	1	1	19	translation initiation factor IF-1
ureaplasma.match.559363.1	0	0	0	0	0	1	1	0	1	0	1	1	1	1	1	1	1	1	1	12	hypothetical protein
ureaplasma.match.559413.1	1	1	1	1	1	1	1	1	1	1	1	1	1	1	1	1	1	1	1	19	conserved hypothetical protein
ureaplasma.match.559463.1	1	1	1	1	1	1	1	1	0	1	1	1	1	1	1	1	1	1	2	19	segregation and condensation protein B
ureaplasma.match.559513.1	1	1	1	1	1	1	1	1	1	1	1	1	1	1	1	1	1	1	1	19	amino acid antiporter
ureaplasma.match.559563.1	1	1	1	1	1	1	1	1	1	1	1	1	1	1	1	1	1	1	1	19	ammonium transporter
ureaplasma.match.559613.1	1	1	1	1	1	1	1	1	1	1	1	1	1	1	1	1	1	1	1	19	putative membrane protein
ureaplasma.match.559663.1	0	0	0	0	0	1	1	1	1	1	1	1	1	1	1	1	1	1	1	14	hypothetical protein
ureaplasma.match.559713.1	1	1	1	1	1	1	1	1	1	1	1	1	1	1	1	1	1	1	1	19	ribosomal protein S3
ureaplasma.match.559763.1	1	1	1	1	1	1	1	1	1	1	1	1	1	1	1	1	1	1	1	19	putative membrane protein
ureaplasma.match.559813.1	1	1	1	1	1	1	1	1	1	1	1	1	1	1	1	1	1	1	1	19	conserved hypothetical protein
ureaplasma.match.559863.1	1	1	1	1	1	1	1	1	1	1	1	1	1	1	1	1	1	1	1	19	phenylalanyl-tRNA synthetase, beta subun
ureaplasma.match.559913.1	1	1	1	1	1	1	1	1	1	1	1	1	1	1	1	1	1	1	1	19	tRNA (guanine-N1)-methyltransferase
ureaplasma.match.559963.1	0	0	0	1	2	0	0	0	0	0	0	0	0	0	0	0	0	0	0	3	type I restriction-modification system,
ureaplasma.match.560013.1	1	1	1	1	1	1	1	1	1	1	1	1	1	1	1	1	1	1	1	19	putative ABC substrate-binding protein -
ureaplasma.match.560063.1	1	1	1	1	1	1	1	1	1	1	1	1	1	1	1	1	1	1	1	19	putative lipoprotein
ureaplasma.match.560113.1	1	1	1	1	1	1	1	1	1	1	1	1	1	1	1	1	1	1	1	19	putative ABC substrate-binding protein -
ureaplasma.match.560163.1	0	0	0	0	0	1	1	1	1	1	1	1	1	1	1	1	1	1	1	14	hypothetical protein
ureaplasma.match.560213.1	1	1	1	1	1	1	1	1	1	1	1	1	1	1	1	1	1	1	1	19	ribosomal protein L14
ureaplasma.match.560263.1	1	1	1	1	1	1	1	1	1	1	1	1	1	1	1	1	1	1	1	19	replicative DNA helicase
ureaplasma.match.560313.1	1	1	1	1	1	1	1	1	1	1	1	1	1	1	1	1	1	1	1	19	conserved domain protein
ureaplasma.match.560363.1	1	1	1	1	1	1	1	1	1	1	1	1	1	1	1	1	1	1	1	19	putative lipoprotein
ureaplasma.match.560413.1	0	0	0	0	0	1	1	1	1	1	1	1	1	1	1	1	1	1	1	14	hypothetical protein
ureaplasma.match.560463.1	0	0	0	0	0	0	0	0	0	0	0	0	0	0	0	0	1	0	1	2	hypothetical protein
ureaplasma.match.560513.1	0	1	1	1	0	0	1	1	1	1	0	1	1	1	0	0	0	1	0	11	conserved hypothetical protein
ureaplasma.match.560563.1	0	0	0	0	0	1	1	1	1	1	1	1	1	1	1	1	1	1	1	14	putative lipoprotein
ureaplasma.match.560613.1	1	1	1	1	1	1	1	1	1	1	1	1	1	1	1	1	1	1	1	19	methylgalactoside permease ATP-binding p
ureaplasma.match.560663.1	1	1	1	1	1	1	1	1	1	1	1	1	1	1	1	1	1	1	1	19	creatinase/peptidase, M24 family
ureaplasma.match.560713.1	1	1	1	1	1	1	1	1	1	1	1	1	1	1	1	1	1	1	1	19	recombination protein RecR
ureaplasma.match.560763.1	5	1	1	1	1	1	1	1	1	1	1	1	1	1	1	1	1	1	1	23	Phase variable lipoprotein
ureaplasma.match.560813.1	0	0	0	0	0	1	1	0	0	0	0	0	0	1	0	1	0	0	1	5	conserved hypothetical protein
ureaplasma.match.560863.1	1	1	1	1	1	1	1	1	1	1	1	1	1	1	1	1	1	1	1	19	conserved hypothetical protein
ureaplasma.match.560913.1	0	0	0	0	0	0	0	0	0	0	0	0	0	0	0	0	1	0	1	2	conserved hypothetical protein
ureaplasma.match.560963.1	1	1	1	1	1	1	1	1	1	1	1	1	1	1	1	1	1	1	1	19	translation elongation factor Ts
ureaplasma.match.561013.1	1	1	1	1	1	1	1	1	1	1	1	1	1	1	1	1	1	1	1	19	conserved hypothetical protein
ureaplasma.match.561063.1	0	0	0	0	0	1	0	0	0	0	0	0	0	0	2	0	0	0	1	4	hypothetical protein
ureaplasma.match.561113.1	1	1	1	1	1	1	1	1	1	1	1	1	1	1	1	1	1	1	1	19	triose-phosphate isomerase
ureaplasma.match.561163.1	1	0	0	1	1	1	1	1	1	1	1	1	1	1	1	1	1	1	2	18	putative lipoprotein
ureaplasma.match.561213.1	1	1	1	1	1	1	1	1	1	1	1	1	1	1	1	1	1	1	1	19	putative membrane protein
ureaplasma.match.561263.1	1	1	1	1	1	1	1	1	1	1	1	1	1	1	1	1	1	1	1	19	DNA polymerase III subunit alpha
ureaplasma.match.561313.1	0	0	0	0	0	1	0	1	1	1	1	1	1	0	0	0	1	1	1	10	hypothetical protein
ureaplasma.match.561363.1	0	0	0	0	0	1	1	1	1	1	1	1	1	1	1	1	1	1	1	14	lipoprotein, putative
ureaplasma.match.561413.1	1	1	1	1	1	1	1	1	1	1	1	1	0	1	1	1	1	1	1	18	prolipoprotein diacylglyceryl transferas
ureaplasma.match.561463.1	1	1	1	1	1	1	1	1	1	1	1	1	1	1	1	1	1	1	1	19	endonuclease/exonuclease/phosphatase fam
ureaplasma.match.561513.1	1	1	1	1	1	1	1	1	1	1	1	1	1	1	1	1	1	1	1	19	LemA family
ureaplasma.match.561563.1	1	1	1	1	1	1	1	1	1	1	1	1	1	1	1	1	1	1	1	19	ferrichrome ABC transporter
ureaplasma.match.561613.1	1	1	1	1	1	1	1	1	1	1	1	1	1	1	1	1	1	1	1	19	S-adenosyl-methyltransferase MraW
ureaplasma.match.561663.1	0	0	0	0	0	0	0	0	0	1	0	0	0	0	0	0	1	0	0	2	DNA topoisomerase 4 subunit B (Topoisome
ureaplasma.match.561713.1	0	1	1	1	0	0	1	1	1	1	0	1	1	1	0	0	0	1	0	11	phage recombination protein Bet
ureaplasma.match.561763.1	1	1	1	1	1	1	1	1	1	1	1	1	1	1	1	1	1	1	1	19	CDP-diacylglycerol--glycerol-3-phosphate
ureaplasma.match.561813.1	1	1	1	1	1	1	1	1	1	1	1	1	1	1	1	1	1	1	1	19	PhoU family
ureaplasma.match.561863.1	1	1	1	1	1	1	1	1	1	1	1	1	1	1	1	1	1	1	1	19	50S ribosomal protein L10
ureaplasma.match.561913.1	1	1	1	1	1	1	1	1	1	1	1	1	1	1	1	1	1	1	1	19	hemolysin
ureaplasma.match.561963.1	1	1	1	1	1	1	1	1	1	1	1	1	1	1	1	1	1	1	1	19	ribonuclease R
ureaplasma.match.562013.1	0	0	0	0	0	3	0	3	1	5	0	1	0	0	0	0	0	6	0	19	multiple banded antigen
ureaplasma.match.562063.1	0	0	0	0	0	1	1	1	1	1	1	1	1	1	1	1	1	1	1	14	multiple banded antigen
ureaplasma.match.562113.1	1	1	1	1	1	1	1	1	1	1	1	1	1	1	1	1	1	1	1	19	conserved hypothetical protein
ureaplasma.match.562163.1	1	1	1	1	1	1	1	1	1	1	1	1	1	1	1	1	1	1	1	19	ribosomal protein L32
ureaplasma.match.562213.1	0	0	0	0	0	0	1	1	1	1	1	1	1	1	1	1	1	1	1	13	hypothetical protein
ureaplasma.match.562263.1	0	0	0	0	0	3	0	0	0	3	0	0	0	0	0	0	0	0	0	6	conserved hypothetical protein
ureaplasma.match.562313.1	1	1	1	1	1	1	1	1	1	1	1	1	1	1	1	1	1	1	1	19	conserved hypothetical protein
ureaplasma.match.562363.1	1	1	1	1	1	1	1	1	1	1	1	1	1	1	1	1	1	1	0	18	methylenetetrahydrofolate dehydrogenase
ureaplasma.match.562413.1	0	0	0	0	0	1	0	0	0	1	0	0	0	0	0	1	0	1	0	4	DNA primase
ureaplasma.match.562463.1	1	1	1	1	1	1	1	1	1	1	1	1	1	1	1	1	1	1	1	19	conserved hypothetical protein
ureaplasma.match.562513.1	1	1	1	0	1	1	1	1	1	1	1	0	1	1	1	1	1	1	1	17	putative lipoprotein
ureaplasma.match.562563.1	0	0	0	0	0	0	2	1	1	1	1	0	1	2	0	2	1	1	0	13	hypothetical protein
ureaplasma.match.562613.1	1	1	1	1	1	1	1	1	1	1	1	1	1	1	1	1	1	1	1	19	phosphate acetyltransferase
ureaplasma.match.562663.1	0	0	0	0	0	1	1	0	0	0	0	0	0	1	0	0	0	0	0	3	conserved hypothetical protein
ureaplasma.match.562713.1	0	0	0	0	0	1	1	1	1	1	1	1	1	1	1	1	1	1	1	14	conserved hypothetical protein
ureaplasma.match.562763.1	0	1	1	0	1	0	0	0	0	0	0	0	0	0	0	0	0	0	0	3	integrase-recombinase protein
ureaplasma.match.562813.1	1	1	1	1	1	1	1	1	1	1	1	1	1	1	1	1	1	1	1	19	conserved hypothetical protein
ureaplasma.match.562863.1	1	0	0	1	0	0	0	0	0	0	0	0	0	0	0	0	0	0	0	2	hypothetical protein
ureaplasma.match.562913.1	1	1	1	1	1	1	1	1	1	1	1	1	1	1	1	1	1	1	1	19	translation elongation factor G
ureaplasma.match.562963.1	1	1	1	1	1	1	1	1	1	1	1	1	1	1	1	1	1	1	1	19	conserved hypothetical protein
ureaplasma.match.563013.1	1	1	1	1	1	1	1	1	1	1	1	1	1	1	1	1	1	1	1	19	putative lipoprotein
ureaplasma.match.563063.1	1	1	1	1	1	1	1	1	1	1	1	1	1	1	1	1	1	1	1	19	ABC transporter, permease protein
ureaplasma.match.563113.1	1	1	1	1	1	1	1	1	1	1	1	1	1	1	1	1	1	1	1	19	2,3-bisphosphoglycerate-independent phos
ureaplasma.match.563163.1	1	1	1	1	1	1	1	1	1	1	1	1	1	1	1	1	1	1	1	19	ABC Transporter
ureaplasma.match.563213.1	1	1	1	1	1	1	1	1	1	1	1	1	1	1	1	1	1	1	1	19	putative lipoprotein
ureaplasma.match.563263.1	1	1	1	1	1	1	1	1	1	1	1	1	1	1	1	1	1	1	1	19	glutamyl-tRNA(Gln) amidotransferase, sub
ureaplasma.match.563313.1	1	1	1	1	1	1	1	1	1	1	1	1	1	1	1	1	1	1	1	19	conserved hypothetical protein
ureaplasma.match.563363.1	1	1	1	1	1	1	1	1	1	1	1	1	1	1	1	1	1	1	1	19	formate--tetrahydrofolate ligase
ureaplasma.match.563413.1	1	1	1	1	1	1	1	1	1	1	1	1	1	1	1	1	1	1	1	19	inorganic diphosphatase
ureaplasma.match.563463.1	0	0	0	0	0	1	1	1	1	1	1	1	1	1	1	1	1	1	1	14	conserved hypothetical protein
ureaplasma.match.563513.1	1	1	1	1	1	1	1	1	1	1	1	1	1	1	1	1	1	1	1	19	ferrichrome ABC transporter
ureaplasma.match.563563.1	1	1	1	1	1	1	1	1	1	1	1	1	1	1	1	1	1	1	1	19	conserved hypothetical protein TIGR00246
ureaplasma.match.563613.1	1	1	1	1	1	1	1	1	1	1	1	1	1	1	1	1	1	1	1	19	lysine--tRNA ligase
ureaplasma.match.563663.1	1	1	1	1	1	1	1	1	1	1	1	1	1	1	1	1	1	1	1	19	ATP-dependent metalloprotease FtsH
ureaplasma.match.563713.1	1	1	1	1	1	1	1	1	1	1	1	1	1	1	1	1	1	1	1	19	ribosomal RNA large subunit methyltransf
ureaplasma.match.563763.1	1	2	2	1	2	1	1	1	1	1	1	1	1	1	1	1	1	1	1	22	holliday junction DNA helicase RuvB
ureaplasma.match.563813.1	1	1	1	1	1	1	1	1	1	1	1	1	1	1	1	1	1	1	1	19	membrane protein OxaA
ureaplasma.match.563863.1	4	0	0	1	0	1	1	0	0	0	0	1	0	1	1	1	1	1	1	14	multiple banded antigen
ureaplasma.match.563913.1	0	0	0	0	0	0	0	0	0	0	0	0	0	0	0	1	1	1	1	4	conserved domain protein
ureaplasma.match.563963.1	1	1	1	1	1	1	1	1	1	1	1	1	1	1	1	1	1	1	1	19	ribosomal protein L35
ureaplasma.match.564013.1	1	0	0	0	1	0	0	0	0	0	0	0	0	0	0	0	0	0	0	2	hypothetical protein
ureaplasma.match.564063.1	1	1	1	1	1	1	1	1	1	1	1	1	1	1	1	1	1	1	1	19	conserved hypothetical protein
ureaplasma.match.564113.1	0	0	0	0	0	1	1	1	1	1	1	1	1	1	1	1	1	1	1	14	hypothetical protein
ureaplasma.match.564163.1	0	1	1	0	0	0	0	0	0	0	0	0	0	0	0	0	0	0	0	2	divergent AAA domain family
ureaplasma.match.564213.1	1	1	1	1	1	1	1	1	1	1	1	1	1	1	1	1	1	1	1	19	DNA polymerase III delta subunit
ureaplasma.match.564263.1	1	1	1	1	1	1	1	1	1	1	1	1	1	1	1	1	1	1	1	19	hemin permease
ureaplasma.match.564313.1	0	0	0	0	0	0	0	0	0	1	0	0	0	0	0	0	1	1	0	3	AAA domain/DeoR HTH domain protein
ureaplasma.match.564363.1	1	1	1	1	1	1	1	1	1	1	1	1	1	1	1	1	1	1	1	19	coproporphyrinogen dehydrogenase
ureaplasma.match.564413.1	1	1	1	1	1	1	1	1	1	1	1	1	0	1	1	1	1	1	1	18	chaperone protein DnaJ
ureaplasma.match.564463.1	1	1	1	1	1	1	1	1	1	1	1	1	1	1	1	1	1	1	1	19	5'-nucleotidase, lipoprotein e(P4) famil
ureaplasma.match.564513.1	0	0	0	0	0	1	1	1	1	1	0	1	1	1	1	1	1	1	1	13	hypothetical protein
ureaplasma.match.564563.1	1	1	1	1	1	1	1	1	1	1	1	1	1	1	1	1	1	1	1	19	conserved hypothetical protein TIGR00257
ureaplasma.match.564613.1	1	1	1	1	1	1	1	1	1	1	1	1	1	1	1	1	1	1	1	19	ATP/GTP-binding protein
ureaplasma.match.564663.1	1	1	1	1	0	0	0	0	0	0	0	0	0	0	0	0	0	0	0	4	integrase-recombinase protein
ureaplasma.match.564713.1	0	0	0	0	0	0	0	0	0	0	0	0	0	1	1	0	0	1	0	3	multiple banded antigen
ureaplasma.match.564763.1	0	0	0	0	0	0	0	0	0	0	2	0	0	0	1	0	0	0	0	3	conserved hypothetical protein
ureaplasma.match.564813.1	0	0	0	0	0	1	1	1	1	1	1	1	1	1	1	1	1	1	1	14	conserved hypothetical protein
ureaplasma.match.564863.1	0	0	0	0	0	0	0	0	0	0	1	1	0	0	1	0	0	0	0	3	restriction-modification enzyme subunit
ureaplasma.match.564913.1	0	0	0	0	0	1	0	1	1	1	1	1	1	0	1	0	0	1	1	10	hypothetical protein
ureaplasma.match.564963.1	1	1	1	1	1	1	1	1	1	1	1	1	1	1	1	1	1	1	1	19	conserved hypothetical protein
ureaplasma.match.565013.1	0	1	1	0	0	0	0	0	0	0	0	0	0	0	0	0	0	0	0	2	conserved hypothetical protein
ureaplasma.match.565063.1	1	1	0	1	1	0	0	0	0	0	0	1	0	0	1	0	0	0	1	7	hypothetical protein
ureaplasma.match.565113.1	1	1	1	1	1	1	1	1	1	1	1	1	1	1	1	1	1	1	1	19	conserved hypothetical protein
ureaplasma.match.565163.1	1	1	1	1	1	1	1	1	1	1	1	1	1	1	1	1	1	1	1	19	ribosomal protein L16
ureaplasma.match.565213.1	0	0	0	0	0	0	0	0	0	0	1	0	0	0	0	0	1	0	0	2	DNA primase
ureaplasma.match.565263.1	0	0	0	0	0	0	0	0	0	1	1	0	0	0	0	0	1	1	1	5	DNA topoisomerase IV, B subunit
ureaplasma.match.565313.1	1	1	1	1	1	1	1	1	1	1	1	1	1	1	1	1	1	1	1	19	conserved hypothetical protein
ureaplasma.match.565363.1	1	1	1	1	1	1	1	1	1	1	1	1	1	1	1	1	1	1	1	19	ribosomal protein-alanine-acetyltransfer
ureaplasma.match.565413.1	0	1	1	0	0	0	0	0	0	0	0	0	0	0	0	0	0	1	1	4	conserved hypothetical protein
ureaplasma.match.565463.1	1	1	1	0	0	0	0	0	0	0	0	0	0	0	0	0	1	1	0	5	conserved hypothetical protein
ureaplasma.match.565513.1	1	1	1	1	1	1	1	1	1	1	1	1	1	1	1	1	1	1	1	19	ScpA/B protein
ureaplasma.match.565563.1	1	1	1	1	1	1	1	1	1	1	1	1	1	1	1	1	1	1	1	19	conserved hypothetical protein
ureaplasma.match.565613.1	1	1	1	1	1	1	1	1	1	1	1	1	1	1	1	1	1	1	1	19	conserved hypothetical protein
ureaplasma.match.565663.1	1	1	1	1	1	1	1	1	1	1	1	1	1	1	1	1	1	1	1	19	conserved hypothetical protein
ureaplasma.match.565713.1	1	1	1	1	1	1	1	1	1	1	1	1	1	1	1	1	1	1	1	19	serine--tRNA ligase
ureaplasma.match.565763.1	0	0	0	0	0	0	0	0	0	1	0	0	0	0	0	0	1	1	0	3	conserved hypothetical protein
ureaplasma.match.565813.1	0	1	1	0	0	0	0	0	0	0	0	0	0	0	0	0	0	0	0	2	conserved hypothetical protein
ureaplasma.match.565863.1	1	1	1	0	1	0	1	1	1	2	0	1	2	0	1	3	2	0	1	19	type III restriction-modification system
ureaplasma.match.565913.1	2	0	0	0	0	1	1	0	0	0	1	1	0	1	1	1	0	1	1	11	restriction-modification enzyme MpuUVI S
ureaplasma.match.565963.1	1	1	1	1	1	1	1	1	1	1	1	1	1	1	1	1	1	1	1	19	ribosomal protein L34
ureaplasma.match.566013.1	0	0	0	0	0	1	1	1	1	1	1	1	1	1	1	1	1	1	1	14	putative membrane protein
ureaplasma.match.566063.1	1	1	1	1	1	1	1	1	1	1	1	1	1	1	1	1	1	1	1	19	conserved hypothetical protein
ureaplasma.match.566113.1	1	1	1	1	1	1	1	1	1	1	1	1	1	1	1	1	1	1	1	19	ribonuclease P protein component
ureaplasma.match.566163.1	1	1	1	1	1	1	1	1	1	1	1	1	1	1	1	1	1	1	1	19	phosphate transport system permease
ureaplasma.match.566213.1	1	1	1	1	1	3	1	3	2	2	2	2	2	1	1	1	3	3	1	32	DNA topoisomerase IV, A subunit
ureaplasma.match.566263.1	1	1	1	1	1	1	1	1	1	1	1	1	1	1	1	1	1	1	1	19	conserved hypothetical protein
ureaplasma.match.566313.1	1	1	1	1	1	1	1	1	1	1	1	1	1	1	1	1	1	1	1	19	ribosomal protein L9
ureaplasma.match.566363.1	0	0	0	0	0	1	1	1	1	1	0	1	1	0	1	1	1	0	1	11	conserved hypothetical protein
ureaplasma.match.566413.1	1	1	1	1	1	1	1	1	1	1	1	1	1	1	1	1	1	1	1	19	conserved hypothetical protein
ureaplasma.match.566463.1	1	1	1	1	1	1	1	1	1	1	1	1	1	1	1	1	1	1	1	19	methionine adenosyltransferase
ureaplasma.match.566513.1	1	1	1	1	1	1	1	1	1	1	1	1	1	1	1	1	1	1	1	19	ribosomal protein S13p/S18e
ureaplasma.match.566563.1	1	1	1	1	1	1	1	1	1	1	1	1	1	1	1	1	1	1	1	19	NAD(+)/NADH kinase family protein
ureaplasma.match.566613.1	1	1	1	1	1	1	1	1	1	1	1	1	1	1	1	1	1	1	1	19	copper-transporting P-type ATPase
ureaplasma.match.566663.1	1	1	1	1	1	1	1	1	1	1	1	1	1	1	1	1	1	1	1	19	ABC transporter, permease protein
ureaplasma.match.566713.1	1	1	1	1	1	1	1	1	1	1	1	1	1	1	1	1	1	1	1	19	methyltransferase family protein
ureaplasma.match.566763.1	1	1	1	1	1	1	1	1	1	1	1	1	1	1	1	1	1	1	1	19	putative lipoprotein
ureaplasma.match.566813.1	1	1	1	1	1	1	1	1	1	1	1	1	1	1	1	1	1	1	1	19	putative membrane protein
ureaplasma.match.566863.1	0	0	1	0	1	0	0	0	0	0	0	0	0	0	0	0	0	0	0	2	conserved hypothetical protein
ureaplasma.match.566913.1	1	1	1	1	1	1	1	1	1	1	1	1	1	1	1	1	1	1	1	19	conserved hypothetical protein
ureaplasma.match.566963.1	1	1	1	2	1	1	1	1	1	1	1	1	1	1	1	1	1	1	1	20	conserved hypothetical protein
ureaplasma.match.567013.1	1	1	1	1	1	1	1	1	2	1	1	1	1	1	1	1	1	1	1	20	pseudouridine synthase, RluA family
ureaplasma.match.567063.1	0	0	0	1	0	0	0	0	1	0	0	0	0	0	0	0	0	0	0	2	conserved hypothetical protein
ureaplasma.match.567113.1	0	1	1	0	1	0	0	0	0	0	0	0	0	0	0	0	0	0	0	3	conserved hypothetical protein
ureaplasma.match.567163.1	1	1	1	1	1	1	1	1	1	1	1	1	1	1	1	1	1	1	1	19	conserved hypothetical protein
ureaplasma.match.567213.1	0	0	0	0	0	0	1	0	0	1	2	0	0	0	0	1	1	1	1	8	conserved hypothetical protein
ureaplasma.match.567263.1	1	1	1	1	1	1	1	1	1	1	1	1	1	1	1	1	1	1	1	19	deoxyribose-phosphate aldolase
ureaplasma.match.567313.1	1	1	1	1	1	1	1	1	1	1	1	1	1	1	1	1	1	1	1	19	tryptophan--tRNA ligase
ureaplasma.match.567363.1	1	1	1	1	1	1	1	1	1	1	1	1	1	1	1	1	1	1	1	19	phosphoglycerate kinase
ureaplasma.match.567413.1	1	1	1	1	1	1	1	1	1	1	1	1	1	1	1	1	1	1	1	19	ribosomal protein S4
ureaplasma.match.567463.1	1	1	1	1	1	1	1	1	1	1	1	1	1	1	1	1	1	1	1	19	efflux ABC transporter, permease protein
ureaplasma.match.567513.1	1	1	1	1	1	1	1	1	1	1	1	1	1	1	1	1	1	1	1	19	NIF3 family protein
ureaplasma.match.567563.1	1	1	1	1	1	1	1	1	1	1	1	1	1	1	1	1	1	1	1	19	ribosomal protein L36
ureaplasma.match.567613.1	1	1	1	1	1	1	1	1	1	1	1	1	1	1	1	1	1	1	1	19	conserved hypothetical protein
ureaplasma.match.567663.1	0	0	0	0	0	0	0	0	0	0	0	0	0	0	0	1	0	0	1	2	ferrichrome ABC transporter, ATP-binding
ureaplasma.match.567713.1	1	1	1	1	1	1	1	1	1	1	1	1	1	1	1	1	1	1	1	19	DNA gyrase, B subunit
ureaplasma.match.567763.1	1	1	1	1	1	1	1	1	1	1	1	1	1	1	1	1	1	1	1	19	acetate kinase
ureaplasma.match.567813.1	0	0	0	0	0	1	0	0	0	0	1	0	0	0	1	0	0	0	0	3	relaxase
ureaplasma.match.567863.1	1	1	1	0	1	1	1	1	1	1	1	1	1	1	1	1	1	1	1	18	conserved hypothetical protein
ureaplasma.match.567913.1	1	1	1	1	1	1	1	1	1	1	1	1	1	1	1	1	2	1	1	20	putative membrane protein
ureaplasma.match.567963.1	1	1	1	1	1	1	1	1	1	1	1	1	1	1	1	1	1	1	1	19	conserved hypothetical protein
ureaplasma.match.568013.1	1	1	1	1	1	1	1	1	1	1	1	1	1	1	1	1	1	1	1	19	30S ribosomal protein S2
ureaplasma.match.568063.1	1	1	1	1	1	1	1	1	1	1	1	1	1	1	1	1	1	1	1	19	peroxiredoxin
ureaplasma.match.568113.1	1	1	1	0	1	1	1	1	1	1	1	1	1	1	1	1	1	1	1	18	conserved hypothetical protein
ureaplasma.match.568163.1	1	1	1	1	1	1	1	1	1	1	1	1	1	1	1	1	1	1	1	19	arginine--tRNA ligase
ureaplasma.match.568213.1	1	1	1	1	1	1	1	1	1	1	1	1	1	1	1	1	1	1	1	19	conserved hypothetical protein
ureaplasma.match.568263.1	0	0	0	0	0	1	1	1	1	2	1	1	1	1	1	1	1	1	0	14	hypothetical protein
ureaplasma.match.568313.1	1	1	1	1	1	1	1	1	1	1	1	1	1	1	1	1	1	1	1	19	ATP synthase F1, beta subunit family pro
ureaplasma.match.568363.1	1	1	1	1	1	1	1	1	1	1	1	1	1	1	1	1	1	1	1	19	rRNA methylase
ureaplasma.match.568413.1	0	0	0	0	0	1	1	1	1	1	1	1	1	1	1	1	0	1	2	14	conserved hypothetical protein
ureaplasma.match.568463.1	0	0	0	0	0	0	1	0	0	0	0	1	0	1	1	1	1	0	1	7	conserved hypothetical protein
ureaplasma.match.568513.1	0	1	1	1	0	0	1	1	1	1	0	1	1	1	0	0	0	1	0	11	conserved hypothetical protein
ureaplasma.match.568563.1	1	1	1	1	1	1	1	2	1	1	1	1	1	1	1	1	1	1	1	20	DAK2 domain protein
ureaplasma.match.568613.1	1	1	1	1	1	1	1	1	1	1	1	1	1	1	1	1	1	1	1	19	oligopeptide transport system permease p
ureaplasma.match.568663.1	1	1	1	1	1	1	1	1	1	1	1	1	1	1	1	1	1	1	1	19	DNA-directed RNA polymerase, beta' subun
ureaplasma.match.568713.1	0	0	0	0	0	0	0	0	0	0	0	1	1	0	0	0	0	0	0	2	conserved hypothetical protein
ureaplasma.match.568763.1	1	1	1	1	1	1	1	1	1	1	1	1	1	1	1	1	1	1	1	19	cytosol aminopeptidase family protein
ureaplasma.match.568813.1	1	1	1	1	1	1	1	1	1	1	1	1	1	1	1	1	1	1	1	19	dna damage inducible protein - mate tran
ureaplasma.match.568863.1	1	1	1	1	1	1	1	1	1	1	1	1	1	1	1	1	1	1	1	19	putative membrane protein
ureaplasma.match.568913.1	0	1	0	1	0	0	0	0	0	0	0	0	0	0	0	0	0	0	0	2	hypothetical protein
ureaplasma.match.568963.1	1	1	1	1	1	1	1	1	1	1	1	1	1	1	1	1	1	1	1	19	conserved hypothetical protein
ureaplasma.match.569013.1	1	1	1	1	1	2	2	1	1	2	1	2	1	2	1	2	2	2	3	29	DNA primase
ureaplasma.match.569063.1	1	1	1	1	1	1	1	1	1	1	1	1	1	1	1	1	1	1	1	19	ATP-dependent DNA helicase PcrA
ureaplasma.match.569113.1	0	0	0	0	0	1	1	1	1	1	1	1	1	1	1	1	1	1	1	14	conserved hypothetical protein
ureaplasma.match.569163.1	1	1	1	1	1	1	1	1	1	1	1	1	1	1	1	1	1	1	1	19	conserved hypothetical protein
ureaplasma.match.569213.1	1	1	1	1	1	1	1	1	1	1	1	1	1	1	1	1	1	1	1	19	DNA polymerase III, delta subunit superf
ureaplasma.match.569263.1	1	1	1	1	1	1	1	1	1	1	1	1	1	1	1	1	1	1	1	19	conserved hypothetical protein
ureaplasma.match.569313.1	1	1	1	1	1	1	1	1	1	1	1	1	1	1	1	1	1	1	1	19	putative ABC substrate-binding protein -
ureaplasma.match.569363.1	1	1	1	1	1	1	1	1	1	1	1	1	1	1	1	1	1	1	1	19	primase homolog
ureaplasma.match.569413.1	0	0	0	0	0	0	0	1	1	1	0	1	1	0	0	0	1	1	0	7	hypothetical protein
ureaplasma.match.569463.1	0	0	0	0	0	1	1	1	1	1	1	1	1	1	1	1	1	1	2	15	putative lipoprotein
ureaplasma.match.569513.1	1	1	1	1	1	1	1	1	1	1	1	1	1	1	1	1	1	1	1	19	ferrichrome ABC transporter
ureaplasma.match.569563.1	1	1	1	1	1	2	1	2	2	2	2	2	2	1	1	1	2	2	2	29	peptide deformylase
ureaplasma.match.569613.1	0	0	0	1	0	0	0	0	0	0	0	1	0	0	0	0	0	0	0	2	putative lipoprotein
ureaplasma.match.569663.1	1	1	1	1	1	1	1	1	1	1	1	1	1	1	1	1	1	1	1	19	tRNA (guanine-N(7)-)-methyltransferase
ureaplasma.match.569713.1	1	1	1	1	1	1	1	1	1	1	1	1	1	1	1	1	1	1	1	19	conserved hypothetical protein
ureaplasma.match.569763.1	1	1	1	1	1	1	0	1	1	1	1	1	0	1	1	1	1	1	1	17	ribosomal protein L3
ureaplasma.match.569813.1	0	0	0	0	0	1	0	0	0	1	1	0	0	0	0	0	0	0	0	3	TolA homolog
ureaplasma.match.569863.1	1	1	1	1	1	1	1	1	1	1	1	1	1	1	1	1	1	1	1	19	glutamate--tRNA ligase
ureaplasma.match.569913.1	1	1	1	1	1	1	1	1	1	1	1	1	1	1	1	1	1	1	1	19	YlxM family protein
ureaplasma.match.569963.1	0	0	0	0	0	1	0	1	1	1	0	1	1	0	1	1	0	1	1	10	putative membrane protein
ureaplasma.match.570013.1	1	1	1	1	1	1	1	1	1	1	1	1	1	1	1	1	1	1	1	19	conserved hypothetical protein
ureaplasma.match.570063.1	1	1	1	1	1	1	1	1	1	1	1	1	1	1	1	1	1	1	1	19	oligopeptide transport system permease p
ureaplasma.match.570113.1	0	0	0	0	0	0	1	0	0	0	0	1	0	1	1	1	0	0	0	5	hypothetical protein
ureaplasma.match.570163.1	1	1	1	1	1	1	1	1	1	1	1	1	1	1	1	1	1	1	1	19	triacylglycerol lipase
ureaplasma.match.570213.1	1	1	1	1	1	1	1	1	1	1	1	1	1	1	1	1	1	1	1	19	ribosome small subunit-dependent GTPase
ureaplasma.match.570263.1	1	1	1	1	1	1	1	1	1	1	1	1	1	1	1	1	1	1	1	19	conserved hypothetical protein
ureaplasma.match.570313.1	1	1	1	1	1	1	1	1	1	1	1	1	1	1	1	1	1	1	1	19	conserved hypothetical protein
ureaplasma.match.570363.1	0	0	0	0	0	0	1	0	0	0	0	1	0	1	0	1	0	0	0	4	transposase
ureaplasma.match.570413.1	0	0	0	0	0	0	1	0	0	0	0	0	0	0	1	0	0	0	0	2	hypothetical protein
ureaplasma.match.570463.1	1	1	1	1	1	1	1	1	1	1	1	1	1	1	1	1	1	1	1	19	potassium channel protein
ureaplasma.match.570513.1	0	0	0	0	0	1	1	1	1	1	1	1	1	1	1	1	1	1	1	14	restriction endonuclease family protein
ureaplasma.match.570563.1	1	1	1	1	1	1	1	1	1	1	1	1	1	1	1	1	1	1	1	19	degV family protein
ureaplasma.match.570613.1	1	1	1	1	1	1	1	1	1	1	1	1	1	1	1	1	1	1	1	19	cell division protein
ureaplasma.match.570663.1	1	1	1	1	1	1	1	1	1	1	1	1	1	1	1	1	1	1	1	19	adenylate kinase
ureaplasma.match.570713.1	1	1	1	1	1	1	1	1	1	1	1	1	1	1	1	1	1	1	1	19	amino acid transporter protein
ureaplasma.match.570763.1	1	1	1	1	1	1	1	1	1	1	1	1	1	1	1	1	1	1	1	19	conserved hypothetical protein
ureaplasma.match.570813.1	1	1	0	1	1	1	1	1	1	1	1	1	1	1	1	1	1	1	1	18	hypothetical protein
ureaplasma.match.570863.1	0	0	0	0	0	0	0	0	0	0	0	0	0	0	0	1	0	1	0	2	hypothetical protein
ureaplasma.match.570913.1	1	1	1	1	1	1	1	1	1	1	1	1	1	1	1	1	1	1	1	19	putative membrane protein
ureaplasma.match.570963.1	1	1	1	1	1	1	1	1	1	1	1	1	1	1	1	1	1	1	1	19	deoxyribonuclease, TatD family
ureaplasma.match.571013.1	1	1	1	1	1	1	1	1	1	1	1	1	1	1	1	1	1	1	1	19	conserved hypothetical protein
ureaplasma.match.571063.1	0	0	0	0	0	1	1	1	1	1	1	1	1	1	1	1	1	1	1	14	conserved domain protein
ureaplasma.match.571113.1	1	1	1	1	1	1	1	1	1	1	1	1	1	1	1	1	1	1	1	19	threonine--tRNA ligase
ureaplasma.match.571163.1	0	0	0	0	0	1	0	1	1	1	1	1	1	0	0	0	1	1	1	10	conserved hypothetical protein
ureaplasma.match.571213.1	0	0	0	0	0	0	1	2	0	1	1	1	1	0	1	1	0	5	0	14	conserved hypothetical protein
ureaplasma.match.571263.1	1	1	1	1	1	1	1	1	1	1	1	1	1	1	1	1	1	1	1	19	ribose-phosphate diphosphokinase
ureaplasma.match.571313.1	0	0	0	0	0	1	1	1	1	1	1	1	1	1	1	1	1	1	1	14	conserved hypothetical protein
ureaplasma.match.571363.1	1	1	1	1	1	1	1	1	1	1	1	1	1	1	1	1	1	1	1	19	conserved hypothetical protein
ureaplasma.match.571413.1	1	1	1	1	1	1	1	1	1	1	1	1	1	1	1	1	1	1	1	19	ribosomal protein L27
ureaplasma.match.571463.1	0	0	0	0	0	0	0	0	0	0	0	1	0	0	0	0	1	0	0	2	hypothetical protein
ureaplasma.match.571513.1	1	1	1	1	1	1	1	1	1	1	1	1	1	1	1	1	1	1	1	19	ribosomal protein L29
ureaplasma.match.571563.1	1	1	1	1	1	1	1	1	1	1	1	1	1	1	1	1	1	1	1	19	thioredoxin
ureaplasma.match.571613.1	1	1	1	1	1	1	1	1	1	1	1	1	1	1	1	1	1	1	1	19	apurinic endonuclease (APN1)
ureaplasma.match.571663.1	1	1	1	1	1	1	1	1	1	1	1	1	1	1	1	1	1	1	1	19	uridine kinase
ureaplasma.match.571713.1	0	0	0	1	1	0	0	0	0	0	0	0	0	0	0	0	0	0	0	2	type I site-specific deoxyribonuclease,
ureaplasma.match.571763.1	1	1	1	1	1	1	1	1	1	1	1	1	1	1	1	1	1	1	1	19	phosphohistidinoprotein-hexose phosphotr
ureaplasma.match.571813.1	1	1	1	1	1	1	1	1	1	1	1	1	1	1	1	1	1	1	1	19	citrate-dependent iron transport, membra
ureaplasma.match.571863.1	1	1	1	1	1	1	1	1	1	1	1	1	1	1	1	1	1	1	1	19	putative membrane protein
ureaplasma.match.571913.1	1	1	1	1	1	1	1	1	1	1	1	1	1	1	1	1	1	1	1	19	ppGpp 3'-pyrophosphohydrolase
ureaplasma.match.571963.1	1	1	1	1	1	1	1	1	1	1	1	1	1	1	1	1	1	1	1	19	phosphoglycolate phosphatase
ureaplasma.match.572013.1	1	1	1	1	1	1	1	1	1	1	1	1	1	1	1	1	1	1	1	19	ribosomal protein L22
ureaplasma.match.572063.1	1	1	1	1	1	1	1	1	1	1	1	1	1	1	1	1	1	1	1	19	RNA methyltransferase, RsmE family
ureaplasma.match.572113.1	1	1	1	1	1	1	1	1	1	1	1	1	1	1	1	1	1	1	1	19	conserved hypothetical protein
ureaplasma.match.572163.1	0	0	0	0	0	1	1	0	0	0	0	0	0	0	0	1	0	0	1	4	putative membrane protein
ureaplasma.match.572213.1	0	0	0	0	0	1	0	0	0	1	2	0	0	0	0	1	1	1	1	8	conserved hypothetical protein
ureaplasma.match.572263.1	1	1	1	1	1	1	1	1	1	1	1	1	1	1	1	1	1	1	1	19	translation elongation factor P
ureaplasma.match.572313.1	0	0	0	0	0	1	0	0	0	1	0	0	0	0	0	1	1	1	1	6	conserved hypothetical protein
ureaplasma.match.572363.1	0	0	0	0	1	0	0	0	0	0	1	0	0	0	0	0	0	0	0	2	putative lipoprotein
ureaplasma.match.572413.1	1	1	1	1	1	1	1	1	1	1	1	1	1	1	1	1	1	1	1	19	ABC transporter, ATP-binding protein
ureaplasma.match.572463.1	1	1	1	1	1	1	1	1	1	1	1	1	1	1	1	1	1	1	1	19	conserved hypothetical protein
ureaplasma.match.572513.1	1	1	1	1	1	1	1	1	1	1	1	1	1	1	1	1	1	1	1	19	aspartate--ammonia ligase
ureaplasma.match.572563.1	1	1	0	1	1	1	1	1	1	1	1	1	1	1	1	1	1	1	1	18	hypothetical protein
ureaplasma.match.572613.1	1	1	2	0	1	0	0	0	0	0	0	0	0	0	0	0	0	0	0	5	type I restriction enzyme S protein
ureaplasma.match.572663.1	1	1	1	1	1	1	1	0	1	1	1	1	1	1	1	1	1	1	2	19	conserved hypothetical protein
ureaplasma.match.572713.1	1	1	1	1	2	1	1	1	1	1	1	1	1	1	1	1	1	1	1	20	conserved hypothetical protein
ureaplasma.match.572763.1	0	0	0	0	0	1	1	1	1	1	0	1	1	1	1	1	1	1	1	13	hypothetical protein
ureaplasma.match.572813.1	3	1	1	1	2	4	1	1	1	2	1	1	1	1	0	1	1	2	2	27	multiple banded antigen
ureaplasma.match.572863.1	0	0	0	0	0	0	0	0	0	0	0	0	0	0	1	1	0	0	0	2	conserved hypothetical protein
ureaplasma.match.572913.1	1	1	1	1	1	1	1	1	1	1	1	1	1	1	1	1	1	1	1	19	thymidine kinase
ureaplasma.match.572963.1	1	1	1	1	1	1	1	1	0	0	1	1	1	1	1	1	0	0	1	15	divergent AAA domain family
ureaplasma.match.573013.1	1	1	1	1	1	1	1	1	1	1	1	1	1	1	1	1	1	1	1	19	cellulase
ureaplasma.match.573063.1	1	1	1	1	1	1	1	1	1	1	1	1	1	1	1	1	1	1	1	19	methionine--tRNA ligase
ureaplasma.match.573113.1	1	1	1	1	1	1	1	1	1	1	1	1	1	1	1	1	1	1	1	19	ferric anguibactin transport system perm
ureaplasma.match.573163.1	1	1	1	1	1	1	1	1	1	1	1	1	1	1	1	1	1	1	1	19	ribose-5-phosphate isomerase B
ureaplasma.match.573213.1	0	1	1	1	0	0	1	1	1	1	0	1	1	1	0	0	0	1	0	11	conserved hypothetical protein
ureaplasma.match.573263.1	0	0	0	0	0	0	0	0	0	0	1	0	0	0	1	0	0	0	0	2	sigma-70, region 4 family
ureaplasma.match.573313.1	0	0	0	0	0	1	1	1	1	1	1	0	1	1	1	1	1	1	1	13	conserved hypothetical protein
ureaplasma.match.573363.1	1	1	1	1	1	1	1	1	1	1	1	1	1	1	1	1	1	1	1	19	ammonium transporter
ureaplasma.match.573413.1	0	1	1	1	0	0	1	1	1	1	0	1	1	1	0	0	0	1	0	11	conserved hypothetical protein
ureaplasma.match.573463.1	0	1	0	1	1	1	0	0	0	0	0	0	0	0	0	0	0	0	0	4	conserved domain protein
ureaplasma.match.573513.1	1	1	1	1	1	1	1	1	1	1	1	1	1	1	1	1	1	1	1	19	conserved hypothetical protein
ureaplasma.match.573563.1	1	1	1	1	1	1	1	1	1	1	1	1	1	1	1	1	1	1	1	19	deoxyguanosine kinase
ureaplasma.match.573613.1	1	1	1	1	1	1	1	1	1	1	1	1	1	1	1	1	1	1	1	19	HsdM
ureaplasma.match.573663.1	1	1	1	1	1	1	1	1	1	1	1	1	1	1	1	1	1	1	1	19	ATP synthase F1, delta subunit
ureaplasma.match.573713.1	1	1	1	1	1	1	1	1	1	1	1	1	1	1	1	1	1	1	1	19	RNA polymerase sigma factor
ureaplasma.match.573763.1	1	1	1	1	1	1	1	1	1	1	1	1	1	1	1	1	1	1	1	19	transcription antitermination factor Nus
ureaplasma.match.573813.1	1	1	1	1	1	1	1	1	1	1	1	1	1	1	1	1	1	1	1	19	conserved hypothetical protein
ureaplasma.match.573863.1	1	1	1	1	1	1	1	1	1	1	1	1	1	1	1	1	1	1	1	19	DNA ligase, NAD-dependent
ureaplasma.match.573913.1	1	1	1	1	1	1	0	1	1	1	0	1	1	1	1	1	1	1	2	18	putative lipoprotein
ureaplasma.match.573963.1	1	1	1	1	1	1	1	1	1	1	1	1	1	1	1	1	1	1	1	19	lipoprotein
ureaplasma.match.574013.1	1	1	1	1	1	1	1	1	1	1	1	1	1	1	1	1	1	1	1	19	conserved domain protein
ureaplasma.match.574063.1	1	1	1	1	1	1	1	1	1	1	1	1	1	1	1	1	1	1	1	19	conserved hypothetical protein
ureaplasma.match.574113.1	1	1	1	1	1	1	1	1	1	1	1	1	1	1	1	1	1	1	1	19	conserved hypothetical protein
ureaplasma.match.574163.1	1	1	1	1	1	1	1	1	1	1	1	1	1	1	1	1	1	1	1	19	cobalt import ATP-binding protein CbiO 1
ureaplasma.match.574213.1	1	1	1	1	1	1	1	1	1	1	1	1	1	1	1	1	1	1	1	19	DNA-binding protein HU
ureaplasma.match.574263.1	0	0	0	0	0	0	0	0	0	0	0	0	0	0	0	0	0	1	1	2	putative DNA topoisomerase IV subunit B
ureaplasma.match.574313.1	1	1	1	1	1	1	1	1	1	1	1	1	1	1	1	1	1	1	1	19	conserved hypothetical protein
ureaplasma.match.574363.1	1	1	1	1	1	1	1	1	1	1	1	1	1	1	1	1	1	1	1	19	cysteine--tRNA ligase
ureaplasma.match.574413.1	1	1	1	1	1	1	1	1	1	1	1	1	1	1	1	1	1	1	1	19	methyltransferase, HemK family
ureaplasma.match.574463.1	1	1	1	1	1	1	1	1	1	1	1	1	1	1	1	1	1	1	1	19	phosphoglucomutase/phosphomannomutase fa
ureaplasma.match.574513.1	1	1	1	1	1	1	1	1	1	1	1	1	1	1	1	1	1	1	1	19	ribosomal protein L21
ureaplasma.match.574563.1	1	1	1	1	1	1	1	1	1	1	1	1	1	1	1	1	1	1	1	19	ribosomal protein L13
ureaplasma.match.574613.1	0	0	0	0	0	1	1	1	1	1	1	1	1	1	1	1	1	1	1	14	viral A-type inclusion protein, putative
ureaplasma.match.574663.1	1	1	1	1	1	1	1	1	1	1	1	1	1	1	1	1	1	1	1	19	valine--tRNA ligase
ureaplasma.match.574713.1	1	1	1	1	1	1	1	1	1	1	1	1	1	1	1	1	1	1	0	18	conserved hypothetical protein
ureaplasma.match.574763.1	1	1	1	1	1	1	1	1	1	1	1	1	1	1	1	1	1	1	1	19	urease, alpha subunit
ureaplasma.match.574813.1	1	1	1	1	1	1	1	1	1	1	1	1	1	1	1	1	1	1	1	19	ATP synthase F1, beta subunit
ureaplasma.match.574863.1	1	1	1	1	1	1	1	1	1	1	1	1	1	1	1	1	1	1	1	19	putative lipoprotein
ureaplasma.match.574913.1	1	1	1	1	1	1	1	1	1	1	1	1	1	1	1	1	1	1	1	19	excinuclease ABC, C subunit
ureaplasma.match.574963.1	1	1	1	1	1	1	1	1	1	1	1	1	1	1	1	1	1	1	1	19	conserved hypothetical protein
ureaplasma.match.575013.1	1	1	1	1	1	1	1	1	1	1	1	1	1	1	1	1	1	1	1	19	phosphopyruvate hydratase
ureaplasma.match.575063.1	0	0	0	0	0	0	0	0	0	0	0	0	0	0	0	1	4	0	0	5	conserved domain protein
ureaplasma.match.575113.1	1	1	1	1	1	1	1	1	1	1	1	1	1	1	1	1	1	1	1	19	conserved hypothetical protein
ureaplasma.match.575163.1	1	1	1	1	1	1	1	1	1	1	1	1	1	1	1	1	1	1	1	19	co-chaperone GrpE
ureaplasma.match.575213.1	1	1	1	1	1	1	1	1	1	1	1	1	1	1	1	1	1	1	1	19	putative membrane protein
ureaplasma.match.575263.1	0	1	1	1	0	0	1	1	1	1	0	1	1	1	0	0	0	1	0	11	conserved hypothetical protein
ureaplasma.match.575313.1	1	1	1	1	1	1	1	1	1	1	1	1	1	1	1	1	1	1	1	19	putative lipoprotein
ureaplasma.match.575363.1	1	1	1	1	1	1	1	1	1	1	1	1	1	1	1	1	1	1	1	19	NAD+ dependent glycerol-3-phosphate dehy
ureaplasma.match.575413.1	1	1	1	1	1	1	1	1	1	1	1	1	1	1	1	1	1	1	1	19	isoleucine--tRNA ligase
ureaplasma.match.575463.1	1	1	1	1	0	1	1	1	1	1	1	1	1	1	1	2	1	1	1	19	DNA methylase
ureaplasma.match.575513.1	0	0	0	0	0	0	0	0	0	0	0	0	0	0	0	1	0	0	1	2	putative phage head-tail adaptor
ureaplasma.match.575563.1	1	1	1	1	0	1	1	1	1	1	0	1	1	1	1	1	1	1	2	18	putative ABC substrate-binding protein -
ureaplasma.match.575613.1	1	1	1	1	1	1	1	1	1	1	1	1	1	1	1	1	1	1	1	19	uracil phosphoribosyltransferase
ureaplasma.match.575663.1	1	1	1	1	1	1	1	1	1	1	1	1	1	1	1	1	1	1	1	19	phosphatase family protein
ureaplasma.match.575713.1	1	1	1	1	1	1	1	1	1	1	1	1	1	1	1	1	1	1	1	19	rRNA methylase
ureaplasma.match.575763.1	1	1	1	1	1	1	1	1	1	1	1	1	1	1	1	1	1	1	1	19	endopeptidase LA
ureaplasma.match.575813.1	1	1	1	1	1	1	1	1	1	1	1	1	1	1	1	1	1	1	1	19	ferritin domain protein
ureaplasma.match.575863.1	1	1	1	1	1	1	1	1	1	1	1	1	1	1	1	1	1	1	1	19	putative membrane protein
ureaplasma.match.575913.1	1	1	1	1	1	1	1	1	1	1	1	1	0	1	1	1	1	1	1	18	HPr(Ser) kinase/phosphatase
ureaplasma.match.575963.1	1	1	1	1	1	1	1	2	1	1	1	1	1	1	1	1	1	1	1	20	ribonuclease III
ureaplasma.match.576013.1	1	1	1	1	1	1	1	1	1	1	1	1	1	1	1	1	1	1	1	19	conserved hypothetical protein
ureaplasma.match.576063.1	1	1	1	1	1	1	1	1	1	1	1	1	1	1	1	1	1	1	1	19	conserved hypothetical protein
ureaplasma.match.576113.1	1	1	1	1	1	1	1	1	1	1	1	1	1	1	1	1	1	1	1	19	chaperone ClpB
ureaplasma.match.576163.1	0	1	1	0	1	0	0	0	0	0	0	0	0	0	0	0	0	0	0	3	conserved hypothetical protein
ureaplasma.match.576213.1	1	0	0	0	0	0	0	0	0	0	1	0	0	0	0	0	0	0	0	2	conserved hypothetical protein
ureaplasma.match.576263.1	1	1	1	1	1	1	1	1	1	1	1	1	1	1	1	1	1	1	1	19	conserved hypothetical protein
ureaplasma.match.576313.1	1	1	1	1	1	1	1	1	1	1	1	1	1	1	1	1	1	1	1	19	glyceraldehyde-3-phosphate dehydrogenase
ureaplasma.match.576363.1	1	1	1	1	1	1	1	1	1	1	1	1	1	1	1	1	1	1	1	19	asparagine--tRNA ligase
ureaplasma.match.576413.1	1	1	1	1	1	1	1	1	1	1	1	1	1	1	1	1	1	1	1	19	integrase-recombinase protein
ureaplasma.match.576463.1	1	1	1	1	1	1	1	1	1	1	1	1	1	1	1	1	1	1	1	19	serine/threonine kinase
ureaplasma.match.576513.1	1	1	1	1	1	1	1	1	1	1	1	1	1	1	1	1	1	1	1	19	ribosomal protein L19
ureaplasma.match.576563.1	1	1	1	1	1	1	1	1	1	1	1	1	1	1	1	1	1	1	1	19	conserved hypothetical protein
ureaplasma.match.576613.1	1	1	1	1	1	1	1	1	1	1	1	1	1	1	1	1	1	1	1	19	trigger factor
ureaplasma.match.576663.1	1	1	1	1	1	1	1	1	1	1	1	1	1	1	1	1	1	1	1	19	translation elongation factor Tu
ureaplasma.match.576713.1	1	1	1	1	1	1	1	1	1	1	1	1	1	1	1	1	1	1	1	19	cobalt transport protein
ureaplasma.match.576763.1	1	1	1	1	1	1	1	1	1	1	1	1	1	1	1	1	1	1	1	19	conserved hypothetical protein
ureaplasma.match.576813.1	1	1	1	1	1	1	1	1	1	1	1	1	1	1	1	1	1	1	1	19	putative membrane protein
ureaplasma.match.576863.1	1	1	1	1	1	1	1	1	1	1	1	1	1	1	1	1	1	1	1	19	metallo-beta-lactamase superfamily prote
ureaplasma.match.576913.1	0	0	0	0	0	0	1	0	0	1	2	1	0	0	0	1	1	1	1	9	putative lipoprotein, degenerate
ureaplasma.match.576963.1	0	1	1	1	0	0	1	1	1	1	0	1	1	1	0	0	0	1	0	11	conserved hypothetical protein
ureaplasma.match.577013.1	1	1	1	1	1	1	1	1	1	1	1	1	1	1	1	1	1	1	1	19	conserved hypothetical protein
ureaplasma.match.577063.1	1	1	1	1	1	1	1	1	1	1	1	1	1	1	1	1	1	1	1	19	conserved hypothetical protein
ureaplasma.match.577113.1	1	1	1	1	1	1	1	1	1	1	1	1	1	1	1	1	1	1	1	19	dihydrofolate reductase
ureaplasma.match.577163.1	1	1	1	1	1	1	1	1	1	1	1	1	1	1	1	1	1	1	1	19	preprotein translocase, SecY subunit
ureaplasma.match.577213.1	1	1	1	1	1	1	1	1	1	1	1	1	1	1	1	1	1	1	1	19	holo-(acyl-carrier-protein) synthase
ureaplasma.match.577263.1	1	1	1	1	1	1	1	1	1	1	1	1	1	1	1	1	1	1	1	19	putative membrane protein
ureaplasma.match.577313.1	1	1	1	1	1	1	1	1	1	1	1	1	1	1	1	1	1	1	1	19	urease accessory protein UreF
ureaplasma.match.577363.1	0	0	0	1	1	0	0	0	0	0	0	0	0	0	0	0	0	0	0	2	conserved hypothetical protein
ureaplasma.match.577413.1	1	1	1	1	1	1	1	1	1	1	1	1	1	1	1	1	1	1	1	19	30S ribosomal protein S6
ureaplasma.match.577463.1	0	1	1	1	0	0	1	1	1	1	0	1	1	1	0	0	0	1	0	11	conserved hypothetical protein
ureaplasma.match.577513.1	0	0	0	0	0	0	1	0	0	0	0	0	0	1	0	0	0	0	0	2	hypothetical protein
ureaplasma.match.577563.1	0	1	1	1	0	0	1	1	1	1	0	1	1	1	0	0	0	1	0	11	conserved hypothetical protein
ureaplasma.match.577613.1	1	1	1	1	1	1	1	1	1	1	1	1	1	1	1	1	1	1	1	19	glycosyltransferase
ureaplasma.match.577663.1	1	1	1	1	1	1	1	1	1	1	1	1	1	1	1	1	1	1	1	19	CTP synthase
ureaplasma.match.577713.1	1	1	1	1	1	1	1	1	1	1	1	1	1	1	1	1	1	1	1	19	HAD hydrolase, IIB family
ureaplasma.match.577763.1	1	1	1	1	1	1	1	1	1	1	1	1	1	1	1	1	1	1	1	19	conserved hypothetical protein
ureaplasma.match.577813.1	0	1	1	1	0	0	1	1	1	1	0	0	1	1	0	0	0	1	0	10	conserved hypothetical protein
ureaplasma.match.577863.1	1	1	1	1	1	1	1	1	1	1	1	1	1	1	1	1	1	1	1	19	ATP synthase F1, gamma subunit
ureaplasma.match.577913.1	0	0	0	0	0	0	1	0	0	0	0	1	0	1	1	1	1	0	1	7	putative lipoprotein
ureaplasma.match.577963.1	1	1	1	1	1	1	1	1	1	1	1	1	1	1	1	1	1	1	1	19	single-strand binding protein
ureaplasma.match.578013.1	1	1	1	1	1	1	1	1	1	1	1	1	1	1	1	1	1	1	1	19	tRNA uridine 5-carboxymethylaminomethyl
ureaplasma.match.578063.1	1	1	1	1	1	1	1	1	1	1	1	1	1	1	1	1	1	1	1	19	dTMP kinase
ureaplasma.match.578113.1	1	1	1	1	1	1	1	1	1	1	1	1	1	1	1	1	1	1	1	19	conserved hypothetical protein
ureaplasma.match.578163.1	0	0	0	0	0	0	0	0	0	0	1	0	0	0	1	0	0	0	0	2	TraG/TraD family
ureaplasma.match.578213.1	1	1	1	1	1	1	1	1	1	1	1	1	1	1	1	1	1	1	1	19	acyl carrier protein homolog
ureaplasma.match.578263.1	1	1	1	1	1	1	1	1	1	1	1	1	1	1	1	1	1	1	1	19	DNA polymerase III, beta subunit
ureaplasma.match.578313.1	1	1	1	1	3	1	1	1	1	1	1	1	1	1	1	1	1	1	1	21	conserved hypothetical protein
ureaplasma.match.578363.1	1	1	1	1	1	1	1	1	1	1	1	1	1	1	1	1	1	1	1	19	cytidylate kinase
ureaplasma.match.578413.1	1	0	0	0	0	0	0	0	0	0	1	0	0	0	0	0	0	0	0	2	conserved hypothetical protein
ureaplasma.match.578463.1	1	1	1	1	1	1	1	1	1	1	1	1	1	1	1	1	1	1	1	19	conserved hypothetical protein
ureaplasma.match.578513.1	1	1	1	1	1	1	1	1	1	1	1	1	1	1	1	1	1	1	1	19	ribosomal protein S17
ureaplasma.match.578563.1	1	1	1	1	1	1	1	1	1	1	1	0	1	1	1	1	1	1	1	18	restriction-modification enzyme MpuUVI S
ureaplasma.match.578613.1	1	1	1	1	1	1	1	1	1	1	1	1	1	1	1	1	1	1	1	19	conserved hypothetical protein
ureaplasma.match.578663.1	1	1	1	1	1	1	1	1	1	1	1	1	1	1	1	1	1	1	1	19	1-acyl-sn-glycerol-3-phosphate acyltrans
ureaplasma.match.578713.1	1	1	1	1	1	1	1	1	1	1	1	1	1	1	1	1	1	1	1	19	preprotein translocase, SecE subunit fam
ureaplasma.match.578763.1	1	1	1	1	1	1	1	1	1	1	1	1	1	1	1	1	1	1	1	19	guanylate kinase
ureaplasma.match.578813.1	1	1	1	1	1	1	1	1	1	1	1	1	1	1	1	1	1	1	1	19	iron(III) dicitrate transport ATP-bindin
ureaplasma.match.578863.1	0	1	1	1	0	0	1	1	1	1	0	1	1	1	0	0	0	1	0	11	conserved hypothetical protein
ureaplasma.match.578913.1	1	1	1	1	1	1	1	1	1	1	1	1	1	1	1	1	1	1	1	19	ribosomal protein S20
ureaplasma.match.578963.1	0	0	0	0	0	0	0	0	0	0	1	0	0	0	1	0	0	0	0	2	conserved domain protein
ureaplasma.match.579013.1	1	1	1	1	1	1	1	1	1	1	1	1	1	1	1	1	1	1	1	19	endonuclease/exonuclease/phosphatase fam
ureaplasma.match.579063.1	1	1	1	1	2	1	1	1	1	1	1	1	1	0	1	1	1	1	1	19	putative lipoprotein
ureaplasma.match.579113.1	1	1	1	1	1	1	1	1	1	1	1	1	1	1	1	1	1	1	1	19	conserved hypothetical protein
ureaplasma.match.579163.1	0	0	0	0	0	0	1	0	0	0	1	0	0	1	0	1	0	0	1	5	hypothetical protein
ureaplasma.match.579213.1	1	1	1	1	1	1	1	1	1	1	1	1	1	1	1	1	1	1	1	19	GTP-binding protein Obg/CgtA
ureaplasma.match.579263.1	1	1	1	1	1	1	1	1	1	1	1	1	1	1	1	1	1	1	1	19	ribosomal protein L28
ureaplasma.match.579313.1	1	1	1	1	1	1	1	1	1	1	1	1	1	1	1	1	1	1	1	19	ribosomal protein L7/L12
ureaplasma.match.579363.1	1	1	1	1	1	1	1	1	1	1	1	1	1	1	1	1	1	1	1	19	phosphate ABC transporter, ATP-binding p
ureaplasma.match.579413.1	1	1	0	1	1	0	0	0	0	0	0	0	0	0	0	0	0	0	0	4	conserved hypothetical protein
ureaplasma.match.579463.1	1	1	1	1	1	1	1	1	1	1	1	1	1	1	1	1	1	1	1	19	ribosomal protein S16
ureaplasma.match.579513.1	1	1	1	1	1	1	1	1	1	1	1	1	1	1	1	1	1	1	1	19	NusG family protein
ureaplasma.match.579563.1	1	1	1	1	1	1	1	1	1	1	1	1	1	1	1	1	1	1	1	19	ATP synthase F0, C subunit family protei
ureaplasma.match.579613.1	1	1	1	1	1	1	1	1	1	1	2	1	1	1	1	1	1	1	1	20	conserved hypothetical protein
ureaplasma.match.579663.1	1	1	1	1	1	1	1	1	1	1	1	1	1	1	1	1	1	1	1	19	putative lipoprotein
ureaplasma.match.579713.1	0	0	0	0	0	0	0	0	0	0	1	0	0	0	1	0	0	0	0	2	conserved hypothetical protein
ureaplasma.match.579763.1	0	0	0	0	0	1	1	1	1	1	1	1	1	1	1	1	1	1	1	14	hypothetical protein
ureaplasma.match.579813.1	0	0	0	0	0	0	0	0	0	0	2	0	0	0	1	0	0	0	0	3	ABC transported MDR-type, ATPase compone
ureaplasma.match.579863.1	1	1	1	1	1	1	1	1	1	1	1	1	1	1	1	1	1	1	1	19	putative membrane protein
ureaplasma.match.579913.1	1	1	1	1	1	1	1	1	1	1	1	1	1	1	1	1	1	1	1	19	putative membrane protein
ureaplasma.match.579963.1	1	1	1	1	0	0	0	0	0	0	0	0	0	0	0	0	0	0	0	4	protein of unknown function
ureaplasma.match.580013.1	1	1	1	1	1	1	1	1	1	1	1	1	1	1	1	1	1	1	1	19	tRNA (5-methylaminomethyl-2-thiouridylat
ureaplasma.match.580063.1	1	1	1	1	1	1	1	1	1	1	1	1	1	1	1	1	1	1	1	19	conserved hypothetical protein
ureaplasma.match.580113.1	1	1	1	1	1	1	1	1	1	1	1	1	1	1	1	1	1	1	1	19	oligoendopeptidase F
ureaplasma.match.580163.1	0	1	1	0	0	0	0	0	0	0	0	0	0	0	0	0	0	0	0	2	putative lipoprotein
ureaplasma.match.580213.1	1	1	1	1	1	1	1	1	2	1	1	1	1	1	1	1	1	1	1	20	putative lipoprotein
ureaplasma.match.580263.1	0	0	0	0	0	1	1	1	1	1	0	1	1	1	1	1	1	1	1	13	hypothetical protein
ureaplasma.match.580313.1	0	1	1	1	0	0	1	1	1	1	0	1	1	1	0	0	0	1	0	11	conserved hypothetical protein
ureaplasma.match.580363.1	0	1	1	0	0	0	1	1	1	1	0	1	1	1	0	0	0	1	0	10	conserved hypothetical protein
ureaplasma.match.580413.1	1	1	1	1	0	0	0	1	1	1	0	1	0	0	0	0	1	1	0	10	conserved hypothetical protein
ureaplasma.match.580463.1	1	1	1	1	1	1	1	1	1	1	1	1	1	1	1	1	1	1	1	19	ATP synthase subunit B
ureaplasma.match.580513.1	1	1	1	1	1	1	1	1	1	1	1	1	1	1	1	1	1	1	1	19	conserved hypothetical protein
ureaplasma.match.580563.1	1	1	1	1	1	1	1	1	1	1	1	1	1	1	1	1	1	1	1	19	ATP-dependent RNA helicase
ureaplasma.match.580613.1	1	1	1	1	1	1	1	1	1	1	1	1	1	1	1	1	1	1	1	19	ribosome-binding factor A
ureaplasma.match.580663.1	1	1	1	1	1	1	1	1	1	1	1	1	1	1	1	1	1	1	1	19	conserved hypothetical protein
ureaplasma.match.580713.1	1	1	1	1	1	1	1	1	1	1	1	1	1	1	1	1	1	1	1	19	transketolase
ureaplasma.match.580763.1	2	0	0	1	0	0	0	0	0	0	0	0	0	0	0	0	0	0	0	3	conserved hypothetical protein
ureaplasma.match.580813.1	1	1	1	1	1	1	1	1	1	1	1	1	1	1	1	1	1	1	1	19	NAD+ synthetase
ureaplasma.match.580863.1	1	1	1	1	1	1	1	1	1	1	1	1	1	1	1	1	1	1	1	19	ATP synthase F0, A subunit
ureaplasma.match.580913.1	1	1	1	1	1	1	1	1	1	1	1	1	1	1	1	1	1	1	1	19	signal recognition particle protein
ureaplasma.match.580963.1	1	1	1	1	1	2	1	2	2	2	2	2	2	1	1	1	2	2	2	29	MTA/SAH nucleosidase
ureaplasma.match.581013.1	1	1	1	1	0	1	1	1	1	1	1	1	1	1	1	1	1	1	1	18	DNA (cytosine-5-)-methyltransferase
ureaplasma.match.581063.1	1	1	1	1	1	1	1	1	1	1	1	1	1	1	1	1	1	1	1	19	urease accessory protein UreD
ureaplasma.match.581113.1	0	0	0	0	0	0	0	0	0	0	0	1	0	0	0	0	0	0	1	2	hypothetical protein
ureaplasma.match.581163.1	1	1	1	1	1	1	1	1	1	1	1	1	1	1	1	1	1	1	1	19	oligopeptide transport system permease p
ureaplasma.match.581213.1	0	0	0	0	0	1	0	0	0	0	1	0	0	0	1	0	0	0	0	3	site-specific recombinase
ureaplasma.match.581263.1	1	1	1	1	1	1	1	1	1	1	1	1	1	1	1	1	1	1	1	19	DNA repair protein RecO
ureaplasma.match.581313.1	1	1	1	1	1	1	1	1	1	1	1	1	1	1	1	1	1	1	1	19	ribosomal protein L18
ureaplasma.match.581363.1	1	1	0	1	1	1	1	1	1	1	1	1	1	1	1	1	1	1	1	18	hypothetical protein
ureaplasma.match.581413.1	1	1	1	1	1	1	1	1	1	1	1	1	1	1	1	1	1	1	1	19	methionine aminopeptidase, type I
ureaplasma.match.581463.1	1	1	1	1	1	1	1	1	1	1	1	1	1	1	1	1	1	1	1	19	magnesium transporter
ureaplasma.match.581513.1	0	1	1	1	0	0	2	1	1	1	0	1	1	1	0	0	0	1	0	12	conserved hypothetical protein
ureaplasma.match.581563.1	1	1	1	1	1	1	1	1	1	1	1	1	1	1	1	1	1	1	1	19	putative ABC substrate-binding protein -
ureaplasma.match.581613.1	1	1	1	1	1	1	1	1	1	1	1	1	1	1	1	1	1	1	1	19	ABC transporter, ATP-binding protein
ureaplasma.match.581663.1	1	1	1	1	1	1	1	1	1	1	1	1	1	1	1	1	1	1	1	19	peptide-methionine (S)-S-oxide reductase
ureaplasma.match.581713.1	0	0	0	0	0	1	1	0	0	0	0	1	0	1	1	1	0	0	0	6	conserved domain protein
ureaplasma.match.581763.1	2	1	1	1	1	1	1	2	1	1	1	1	1	1	1	1	1	1	1	21	fatty acid/phospholipid synthesis protei
ureaplasma.match.581813.1	1	1	1	1	1	1	1	1	1	1	1	1	1	1	1	1	1	1	1	19	competence/damage-inducible protein CinA
ureaplasma.match.581863.1	1	1	1	1	1	1	1	1	1	1	1	1	1	1	1	1	1	1	1	19	SsrA-binding protein
ureaplasma.match.581913.1	0	1	0	0	0	0	0	0	0	0	0	0	0	0	0	0	0	1	0	2	secreted protein
ureaplasma.match.581963.1	1	1	0	1	1	0	0	0	0	0	0	0	0	0	0	0	0	0	0	4	conserved hypothetical protein
ureaplasma.match.582013.1	0	0	0	0	0	0	0	1	0	0	0	1	0	0	0	0	0	0	0	2	hypothetical protein
ureaplasma.match.582063.1	1	1	1	1	1	1	1	1	1	1	1	1	1	1	1	1	1	1	1	19	conserved hypothetical protein
ureaplasma.match.582113.1	1	1	1	1	1	1	1	1	1	1	1	1	1	1	1	1	1	1	1	19	oligoendopeptidase F
ureaplasma.match.582163.1	0	0	0	0	0	0	0	0	1	0	0	0	1	0	0	0	0	0	0	2	multiple banded antigen
ureaplasma.match.582213.1	1	1	1	1	1	1	1	1	1	1	1	1	1	1	1	1	1	1	1	19	lipoprotein
ureaplasma.match.582263.1	1	1	1	1	1	1	1	1	1	1	1	1	1	1	1	1	1	1	1	19	chromosomal replication initiator protei
ureaplasma.match.582313.1	1	1	1	1	1	1	1	1	1	1	1	1	1	1	1	1	1	1	1	19	ribosomal protein L2
ureaplasma.match.582363.1	1	1	1	1	1	1	1	1	1	1	1	1	1	1	1	1	1	1	1	19	conserved hypothetical protein
ureaplasma.match.582413.1	1	1	1	1	1	1	1	1	1	1	1	1	1	1	1	1	1	1	1	19	conserved hypothetical protein
ureaplasma.match.582463.1	1	1	1	1	1	1	1	1	1	1	1	1	1	1	1	1	1	1	1	19	conserved hypothetical protein

## Sheet: %GC Clusters (COGs)
Cluster_id (ureaplasma.match.)	UPA1	UPA3	ntUPA3	UPA6	UPA14	UUR2	UUR4	UUR5	UUR7	UUR8	UUR9	UUR10	UUR11	UUR12	UUR13	2033 (Spain)	2608 (Spain)	4155 (IUGR)	4318 (US NGU)	Average %GC	Count strains in COG	Standard deviation	name of representative protein
ureaplasma.match.564013.1	38.8889				38.8889															38.8889	2	0	hypothetical protein
ureaplasma.match.582163.1									31.6667				31.6667							31.6667	2	0	multiple banded antigen
ureaplasma.match.549013.1								31.0945		31.0945										31.0945	2	0	multiple banded antigen
ureaplasma.match.561663.1										30.2721							30.2721			30.2721	2	0	DNA topoisomerase 4 subunit B (Topoisome
ureaplasma.match.560913.1																	29.7414		29.7414	29.7414	2	0	conserved hypothetical protein
ureaplasma.match.559013.1																	28.5714		28.5714	28.5714	2	0	conserved hypothetical protein
ureaplasma.match.550813.1										27.543							27.543	27.543		27.543	3	0	divergent AAA domain family
ureaplasma.match.563913.1																26.9231	26.9231	26.9231	26.9231	26.9231	4	0	conserved domain protein
ureaplasma.match.570363.1							26.8817					26.8817		26.8817		26.8817				26.8817	4	0	transposase
ureaplasma.match.552013.1								26.8519		26.8519										26.8519	2	0	hypothetical protein
ureaplasma.match.556163.1									25.2874	25.2874								25.2874		25.2874	3	0	hypothetical protein
ureaplasma.match.571463.1												25.1572					25.1572			25.1572	2	0	hypothetical protein
ureaplasma.match.562863.1	24.6032			24.6032																24.6032	2	0	hypothetical protein
ureaplasma.match.570863.1																24.6032		24.6032		24.6032	2	0	hypothetical protein
ureaplasma.match.570413.1							24.5614								24.5614					24.5614	2	0	hypothetical protein
ureaplasma.match.564313.1										24.537							24.537	24.537		24.537	3	0	AAA domain/DeoR HTH domain protein
ureaplasma.match.549863.1																	23.8636		23.8636	23.8636	2	0	conserved domain protein
ureaplasma.match.546063.1							23.8095				23.8095			23.8095						23.8095	3	0	hypothetical protein
ureaplasma.match.559663.1						23.0971	23.0971	23.0971	23.0971	23.0971	23.0971	23.0971	23.0971	23.0971	23.0971	23.0971	23.0971	23.0971	23.0971	23.0971	14	0	hypothetical protein
ureaplasma.match.579163.1							22.7451				22.7451			22.7451		22.7451			22.7451	22.7451	5	0	hypothetical protein
ureaplasma.match.555713.1																	21.2444		21.2444	21.2444	2	0	conserved hypothetical protein
ureaplasma.match.570113.1							21.0235					21.0235		21.0235	21.0235	21.0235				21.0235	5	0	hypothetical protein
ureaplasma.match.556063.1									20.1149							20.1149			20.1149	20.1149	3	0	conserved hypothetical protein
ureaplasma.match.560463.1																	20.068		20.068	20.068	2	0	hypothetical protein
ureaplasma.match.556763.1																	19.6078		19.6078	19.6078	2	0	conserved domain protein
ureaplasma.match.562413.1						18.6047				18.6047						18.6047		18.6047		18.6047	4	0	DNA primase
ureaplasma.match.577513.1							18.4211							18.4211						18.4211	2	0	hypothetical protein
ureaplasma.match.549063.1						19.6	19.6	19.6	19.6	19.6	19.6	19.6	19.6	19.6	19.6	19.6	19.6	19.6	19.6	19.6	14	3.68683e-15	hypothetical protein
ureaplasma.match.547863.1						22.6852	22.6852	22.6852	22.6852	22.6852	22.6852		22.6852	22.6852	22.6852	22.6852	22.6852	22.6852	22.6852	22.6852	13	3.69778e-15	conserved hypothetical protein
ureaplasma.match.564513.1						21.6667	21.6667	21.6667	21.6667	21.6667		21.6667	21.6667	21.6667	21.6667	21.6667	21.6667	21.6667	21.6667	21.6667	13	3.69778e-15	hypothetical protein
ureaplasma.match.561413.1	29.5635	23.3073	29.4643	29.4643	29.4643	30.3571	30.3571	30.3571	30.3571	30.3571	30.0595	30.2579		30.3571	30.0595	32.3577	30.3571	30.3571	30.3571	29.8451	18	1.75219	prolipoprotein diacylglyceryl transferas
ureaplasma.match.564913.1						22.6667		22.6667	22.6667	22.6667	22.6667	22.6667	22.6667		22.6667			22.6667	22.6667	22.6667	10	3.74489e-15	hypothetical protein
ureaplasma.match.567213.1							27.7778			27.7778	27.7778					27.7778	27.7778	27.7778	27.7778	27.7778	7	3.83737e-15	conserved hypothetical protein
ureaplasma.match.560813.1						26.1261	26.1261							26.1261		26.1261			26.1261	26.1261	5	3.97205e-15	conserved hypothetical protein
ureaplasma.match.547463.1						24.7505		24.7494												24.75	2	0.000756327	conserved hypothetical protein
ureaplasma.match.575513.1																23.7113			23.6908	23.7011	2	0.0145432	putative phage head-tail adaptor
ureaplasma.match.568713.1												25.6888	25.7143							25.7015	2	0.0180384	conserved hypothetical protein
ureaplasma.match.564113.1						25.2256	25.2389	25.2322	25.2389	25.2389	25.2521	25.199	25.2389	25.2256	25.2455	25.2811	25.2256	25.2322	25.2256	25.2357	14	0.0180652	hypothetical protein
ureaplasma.match.569413.1								25.5274	25.5274	25.5274		25.5274	25.5274				25.4777	25.5274		25.5203	7	0.0187921	hypothetical protein
ureaplasma.match.564813.1						18.6275	18.6275	18.6275	18.6275	18.5606	18.5606	18.6275	18.6275	18.6275	18.6275	18.6275	18.6275	18.6275	18.6275	18.6179	14	0.0242738	conserved hypothetical protein
ureaplasma.match.572763.1						21.5463	21.6096	21.6096	21.6096	21.6096		21.6096	21.6096	21.6096	21.5463	21.6096	21.6096	21.673	21.6096	21.6048	13	0.0312768	hypothetical protein
ureaplasma.match.562713.1						24.7354	24.6032	24.6473	24.6473	24.6473	24.6914	24.6032	24.6473	24.6032	24.6473	24.6032	24.6473	24.6473	24.6473	24.6441	14	0.0365406	conserved hypothetical protein
ureaplasma.match.559113.1	35.2941	34.1207	35.2941	35.2941	35.2941	36.9281	37.2549	37.2549	37.2549	37.2549	37.2549	37.2549	37.2549	37.2549	37.2549	37.2549	37.2549	37.2549	37.2549	36.6599	19	1.01607	urease, gamma subunit
ureaplasma.match.566013.1						21.3384	21.2121	21.2121	21.2121	21.2121	21.2121	21.0859	21.2121	21.2121	21.2121	21.2121	21.2121	21.2121	21.2121	21.2121	14	0.0495243	putative membrane protein
ureaplasma.match.545863.1									28.3525				28.275							28.3137	2	0.0548169	multiple banded antigen
ureaplasma.match.566863.1			22.7818		22.7018															22.7418	2	0.0565233	conserved hypothetical protein
ureaplasma.match.561163.1	29.7663			29.7048	29.7663	29.6433	29.7491	29.5818	29.5818	29.5818	31.107	29.6433	29.6433	29.6433	29.6433	29.6433	31.107	29.6433	29.6433	29.829	17	0.484471	putative lipoprotein
ureaplasma.match.581363.1	25.8216	25.9195		25.8216	25.8216	25.7143	25.7143	25.7143	25.7143	25.7143	25.7143	25.7143	25.7143	25.7143	25.7143	25.7143	25.7143	25.7143	25.7143	25.7436	18	0.0600175	hypothetical protein
ureaplasma.match.565263.1										28.5363	28.5363						28.5363	28.6501	28.6501	28.5818	5	0.0623595	DNA topoisomerase IV, B subunit
ureaplasma.match.570513.1						31.7291	31.7291	31.7291	31.7291	31.7291	31.5508	31.5508	31.7291	31.7291	31.7291	31.7291	31.7291	31.7291	31.7291	31.7036	14	0.0647302	restriction endonuclease family protein
ureaplasma.match.569113.1						22.2022	22.1722	22.1822	21.9312	22.1722	22.1822	22.1822	22.1222	22.1722	22.1422	22.1722	22.1822	22.2022	22.1822	22.1571	14	0.0682713	conserved hypothetical protein
ureaplasma.match.576663.1	35.865	24.2188	35.865	35.865	35.865	37.4684	37.4684	37.4684	37.4684	37.4684	37.4684	37.4684	37.4684	37.4684	37.6371	37.4684	37.4684	37.6371	37.4684	36.4512	19	3.03897	translation elongation factor Tu
ureaplasma.match.546813.1						24.5265	24.7159	24.7159	24.7159	24.7159	24.7159	24.7159	24.7159	24.7159	24.8106	24.7159	24.7159	24.7159	24.9053	24.7227	14	0.0784793	AAA family ATPase
ureaplasma.match.566363.1						24.2845	24.3133	24.2845	24.3134	24.3134		24.3567	24.3134		24.3275	24.5183	24.3567		24.5183	24.3545	11	0.0842507	conserved hypothetical protein
ureaplasma.match.560163.1						22.8571	22.8571	23.0303	23.0303	23.0303	22.8571	22.9437	23.0303	22.8571	22.684	22.8571	23.0303	22.9437	22.8571	22.919	14	0.104276	hypothetical protein
ureaplasma.match.579763.1						26.5512	26.1183	26.2626	26.2626	26.2626	26.2626	26.1183	26.2626	26.1183	26.4069	26.1183	26.2626	26.2626	26.2626	26.2523	14	0.119588	hypothetical protein
ureaplasma.match.574813.1	36.2007	29.2237	36.2007	36.2007	36.2007	36.9176	36.9176	36.9892	36.9892	36.9892	36.9176	36.9176	36.9892	36.9176	36.9176	36.9176	36.9892	36.9892	36.9176	36.3843	19	1.76193	ATP synthase F1, beta subunit
ureaplasma.match.556713.1						20	20	20	20	20		20.155	20	20	19.7531	20	19.7531	19.7531	20	19.9549	13	0.122661	hypothetical protein
ureaplasma.match.574763.1	34.0568	24.2033	34.0568	34.1681	34.0568	37.0061	36.9505	36.9505	36.9505	36.9505	36.6566	36.9505	36.9505	36.9505	36.9505	36.9505	36.9505	36.9505	36.9505	35.6637	19	3.0183	urease, alpha subunit
ureaplasma.match.573913.1	29.0303	31.1594	29.3034	29.0909	29.0303	29.0303		29.0303	29.0909	29.0303		29.0303	29.0303	29.0303	29.0303	29.0303	29.04	29.0303	29.1515	29.1864	17	0.513288	putative lipoprotein
ureaplasma.match.550513.1	36.5591	23.2932	36.5591	36.5591	36.5591	36.5591	36.5591	36.0215	36.0215	36.0215	36.0215	36.5591	36.0215	36.5591	36.5591	36.5591	36.0215	36.0215	36.5591	35.6629	19	3.0069	ribosomal protein S14p/S29e
ureaplasma.match.560213.1	36.5854	25.8152	36.5854	36.5854	36.5854	36.0434	36.0434	36.0434	36.0434	36.0434	36.0434	36.0434	36.0434	36.0434	36.0434	36.0434	36.0434	36.0434	36.0434	35.6191	19	2.3848	ribosomal protein L14
ureaplasma.match.548113.1						23.7463	23.8938	24.2152	24.2152	24.2152	24.0658	24	24.2152	24	24.1327	24.2152	24.1071	24	24.1742	24.0854	14	0.143808	conserved hypothetical protein
ureaplasma.match.549963.1	34.6667	25.8772	34.6667	34.6667	34.6667	36.5333	36.2667	36.2667	36.2667	36.2667	36	36.2667	36.2667	36.2667	36	36.2667	36.2667	36.2667	36.2667	35.369	19	2.39308	urease, beta subunit
ureaplasma.match.556263.1	20.1717			19.9565																20.0641	2	0.152152	hypothetical protein
ureaplasma.match.564863.1											21.836	22.113			21.836					21.9283	3	0.159935	restriction-modification enzyme subunit
ureaplasma.match.574613.1						21.8884	22.0315	22.0315	22.0315	22.0315	22.0315	21.8884	22.0315	22.0315	21.4744	22.0315	22.0315	22.0315	21.7454	21.9508	14	0.162214	viral A-type inclusion protein, putative
ureaplasma.match.572213.1						20.5026				20.5219	20.2381					20.1288	20.2381	20.2381	20.1288	20.2852	7	0.162734	conserved hypothetical protein
ureaplasma.match.552763.1							25.2381	25.5663	25.5663	25.5663	25.5663	25.5663	25.5663	25.4045		25.5663	25.0794	25.5663		25.4775	11	0.168611	hypothetical protein
ureaplasma.match.557063.1	36.385	17.8883	36.385	36.385	36.385	35.9155	35.9155	35.9155	35.9155	35.9155	35.9155	35.9155	35.9155	35.9155	35.9155	35.9155	35.9155	35.9155	35.9155	35.0655	19	4.16423	ribosomal protein S12
ureaplasma.match.554713.1	35.5191	24.0506	35.5191	35.5191	35.2459	35.5191	35.5191	35.5191	35.5191	35.5191	35.5191	35.5191	35.5191	35.5191	35.5191	35.5191	35.5191	35.5191	35.5191	34.9011	19	2.62832	ribosomal protein S11
ureaplasma.match.562213.1							32.5843	32.2097	32.2097	32.2097	32.5843	32.2097	32.2097	32.5843	32.2097	32.5843	32.2097	32.2097	32.2097	32.325	13	0.179919	hypothetical protein
ureaplasma.match.573363.1	34.1207	24.6725	34.1161	34.1207	34.1207	35.8268	35.8268	35.8268	35.8268	35.8268	35.7612	35.958	35.8268	35.8268	35.958	35.8268	35.8268	35.8268	35.958	34.8976	19	2.57905	ammonium transporter
ureaplasma.match.579563.1	34.2424	36.385	34.2424	34.2424	34.2424	34.5455	34.8485	34.8485	34.8485	34.8485	34.8485	34.8485	34.8485	34.8485	34.8485	34.8485	34.8485	34.8485	34.8485	34.7858	19	0.462316	ATP synthase F0, C subunit family protei
ureaplasma.match.574263.1																		28.2667	28.5333	28.4	2	0.188562	putative DNA topoisomerase IV subunit B
ureaplasma.match.546163.1	35.8333	22.3022	35.8333	35.8333	35.8333	35	35	35	35	35	35	35	35	35	35	35	35	35	35	34.5071	19	2.97581	ribosomal protein L17
ureaplasma.match.567563.1	34.2105	24.982	34.2105	34.2105	34.2105	35.0877	35.0877	35.0877	35.0877	35.0877	35.0877	35.0877	35.0877	35.0877	35.0877	35.0877	35.0877	35.0877	35.0877	34.3712	19	2.30275	ribosomal protein L36
ureaplasma.match.571163.1						27.0833		27.5	27.5	27.5	27.5	27.5	27.5				27.5	27.0833	27.0833	27.375	10	0.201269	conserved hypothetical protein
ureaplasma.match.579313.1	35.2459	22.1122	35.2459	35.2459	35.2459	34.4262	34.4262	34.4262	34.4262	34.4262	34.4262	34.4262	34.4262	34.4262	34.4262	34.4262	34.4262	34.4262	34.4262	33.9507	19	2.887	ribosomal protein L7/L12
ureaplasma.match.547313.1	24.1599			24.1599	24.1599	23.9782		23.9782	23.9782	23.9782	24.614	23.9782	23.9782	23.9782	23.8874	23.9782	24.5232	23.9782	23.9782	24.0804	16	0.206784	ferrichrome ABC transporter
ureaplasma.match.576013.1	32.4948	26.9504	32.4948	32.4948	32.4948	34.8008	34.8008	34.8008	34.8008	34.8008	34.8008	34.8008	34.8008	34.8008	34.8008	34.8008	34.8008	34.8008	34.8008	33.9022	19	1.93732	conserved hypothetical protein
ureaplasma.match.559563.1	33.2049	27.7778	33.1418	33.2049	33.2049	34.357	34.421	34.421	34.421	34.421	34.421	34.5489	34.421	34.421	34.5489	34.421	34.421	34.421	34.485	33.8255	19	1.55471	ammonium transporter
ureaplasma.match.562163.1	33.908	21.6561	33.908	33.908	33.908	34.4828	34.4828	34.4828	34.4828	34.4828	34.4828	34.4828	34.4828	34.4828	34.4828	34.4828	34.4828	34.4828	34.4828	33.6867	19	2.92313	ribosomal protein L32
ureaplasma.match.562913.1	33.7687	26.8187	33.7687	33.7687	33.8171	34.2042	33.682	34.1558	34.1558	34.1558	34.1558	34.1558	34.1558	34.1558	34.1558	34.1558	34.2042	34.0106	34.1558	33.6632	19	1.66729	translation elongation factor G
ureaplasma.match.565963.1	34.6939	20.22	34.6939	34.6939	34.6939	34.0136	33.3333	34.0136	34.0136	34.0136	33.3333	34.0136	34.0136	33.3333	33.3333	33.3333	34.0136	34.0136	33.3333	33.216	19	3.18683	ribosomal protein L34
ureaplasma.match.555413.1	33.8308	28.6239	33.8308	33.8308	33.8308	33.3333	33.3333	33.3333	33.3333	33.3333	33.3333	33.3333	33.3333	33.3333	33.3333	33.3333	33.3333	33.3333	33.3333	33.1902	19	1.12497	ribosomal protein S9
ureaplasma.match.566513.1	33.0827	29.9187	33.0827	33.0827	33.0827	33.3333	33.3333	33.3333	33.3333	33.3333	33.3333	33.3333	33.3333	33.3333	33.3333	33.3333	33.3333	33.3333	33.3333	33.1009	19	0.777606	ribosomal protein S13p/S18e
ureaplasma.match.547513.1																24.4186	24.8062	24.8062	24.4186	24.6124	4	0.223779	conserved domain protein
ureaplasma.match.562663.1						18.0723	18.4739							18.4739						18.34	3	0.231868	conserved hypothetical protein
ureaplasma.match.582313.1	33.4524	25.5885	33.4524	33.3333	33.5714	33.4524	33.4524	33.4524	33.4524	33.4524	33.4524	33.3333	33.4524	33.4524	33.4524	33.4524	33.4524	33.4524	33.4524	33.0322	19	1.80323	ribosomal protein L2
ureaplasma.match.549613.1	31.8841	25.5208	31.723	31.562	31.723	33.4944	33.6554	33.6554	33.6554	33.6554	33.6554	33.6554	33.6554	33.6554	33.6554	33.6554	33.4944	33.6554	33.6554	32.8035	19	1.93537	urease accessory protein UreG
ureaplasma.match.572313.1						21.6162				21.9219						21.4397	21.9219	21.9219	21.4397	21.7102	6	0.240669	conserved hypothetical protein
ureaplasma.match.552613.1						24.6667	24.6667	24.6667	24.6667	24.6667	24.6667	24.6667	24.6667	24.6667	24	24.6667	24.6667	24	24.6667	24.5714	14	0.242091	conserved hypothetical protein
ureaplasma.match.561863.1	32.3353	24.5005	32.3353	32.3353	32.3353	33.3333	33.3333	33.3333	33.3333	33.3333	33.3333	33.3333	33.3333	33.3333	33.3333	33.3333	33.3333	33.5329	33.3333	32.6688	19	2.02283	50S ribosomal protein L10
ureaplasma.match.571713.1				23.8368	24.1874															24.0121	2	0.24787	type I site-specific deoxyribonuclease,
ureaplasma.match.565163.1	33.3333	23.9492	33.3333	33.3333	33.3333	33.0935	33.0935	33.0935	33.0935	33.0935	33.0935	33.0935	33.0935	33.0935	33.0935	33.0935	33.0935	33.0935	33.0935	32.6627	19	2.11244	ribosomal protein L16
ureaplasma.match.573313.1						23.3333	23.3333	23.3333	23.3333	23.3333	22.5		23.3333	23.3333	23.3333	23.3333	23.3333	22.9167	23.3333	23.2372	13	0.249644	conserved hypothetical protein
ureaplasma.match.547613.1	32.4385	24.4726	32.2148	32.2148	32.4385	33.3333	33.3333	33.3333	33.3333	33.3333	33.3333	33.1096	33.3333	33.3333	33.1096	33.3333	33.3333	33.3333	33.1096	32.6197	19	2.0151	ribosomal protein L15
ureaplasma.match.559313.1	33.3333	20.1439	33.3333	33.3333	33.3333	33.3333	33.3333	33.3333	33.3333	33.3333	32.8889	33.3333	33.3333	33.3333	33.3333	33.3333	33.3333	33.3333	33.3333	32.6158	19	3.02192	translation initiation factor IF-1
ureaplasma.match.565763.1										24.8889							24.4444	24.8889		24.7407	3	0.2566	conserved hypothetical protein
ureaplasma.match.561313.1						22.043		22.5806	22.5806	22.5806	22.5806	22.5806	22.5806				22.5806	22.043	22.043	22.4194	10	0.259702	hypothetical protein
ureaplasma.match.556313.1	33.3333	33.908	33.3333	33.3333	33.3333	32.0833	32.5	32.0833	32.0833	32.0833	32.0833	32.0833	32.0833	32.5	32.0833	32.5	32.0833	32.0833	32.0833	32.5083	19	0.608677	ribosomal protein S18
ureaplasma.match.570313.1	27.9167	22.0172	26.9504	27.9167	26.9504	33.871	35.8333	34.6667	34.6667	34.6667	33.7079	34.2222	34.6667	34.6667	34.6667	34.6667	33.871	33.871	34.4086	32.3265	19	3.87733	conserved hypothetical protein
ureaplasma.match.555563.1						22.6376	22.3256	22.4806	22.4806	22.4806	21.6561	22.7414	22.4806	22.4806	22.7414	22.4806	22.4806	22.4806		22.4575	13	0.267343	conserved hypothetical protein
ureaplasma.match.544913.1	32.4226	25.0446	32.6047	32.4226	32.4226	32.7869	32.7869	32.7869	32.7869	32.7869	32.7869	32.6047	32.7869	32.7869	32.7869	32.7869	32.7869	32.7869	32.7869	32.3027	19	1.76311	50S ribosomal protein L6
ureaplasma.match.549163.1	32.6711	30.5556	32.4503	32.6711	32.6711	32.2296	32.2296	32.2296	32.2296	32.2296	32.2296	32.2296	32.2296	32.2296	32.2296	32.2296	32.2296	32.0088	32.2296	32.2112	19	0.439581	ribosomal protein L11
ureaplasma.match.558663.1	32.5163	21.9697	32.5163	32.5163	32.5163	32.8431	32.8431	32.8431	32.8431	32.8431	32.8431	32.8431	32.8431	32.8431	32.8431	32.8431	32.8431	32.8431	32.8431	32.2021	19	2.4816	ribosomal protein S5
ureaplasma.match.578513.1	32.9412	23.6974	32.9412	32.9412	32.9412	32.549	32.549	32.549	32.549	32.549	32.549	32.549	32.549	32.549	32.549	32.549	32.549	32.549	32.549	32.1657	19	2.05717	ribosomal protein S17
ureaplasma.match.548363.1						21.1329				20.8889					21.3508	20.8889	21.5686	20.8889		21.1198	6	0.28807	DNA primase
ureaplasma.match.560663.1	31.0987	29.304	31.0987	31.0987	31.0987	32.216	32.216	32.2388	32.216	32.216	32.216	32.216	32.216	32.1229	32.1229	32.216	32.216	32.1229	32.216	31.814	19	0.761193	creatinase/peptidase, M24 family
ureaplasma.match.563963.1	30.7692	28.8201	30.7692	30.7692	30.7692	32.3077	32.3077	32.3077	32.3077	32.3077	32.3077	32.3077	32.3077	32.3077	32.3077	32.3077	32.3077	32.3077	32.3077	31.8002	19	0.964312	ribosomal protein L35
ureaplasma.match.581113.1												25							24.5833	24.7917	2	0.294628	hypothetical protein
ureaplasma.match.569963.1						20.9781		21.1068	21.1068	21.1068		21.1068	21.1068		20.6897	21.1068		21.1068	21.879	21.1295	10	0.294724	putative membrane protein
ureaplasma.match.547363.1	32.265	20.2944	32.265	32.265	32.265	32.4786	32.4786	32.4786	32.4786	32.4786	32.4786	32.4786	32.4786	32.4786	32.4786	32.4786	32.4786	32.4786	32.4786	31.7924	19	2.78577	ribosomal protein S7
ureaplasma.match.551063.1	31.6667	22.4401	31.6667	31.6667	31.6667	32.122	32.0384	34.9057	32.0802	32.0802	32.0384	32.1637	32.0802	32.0384	32.0802	32.0384	32.0802	32.0802	32.0384	31.6301	19	2.33056	ATP synthase F1, alpha subunit
ureaplasma.match.552213.1						24.7113	24.7113	24.7113	24.7113	24.7113	25.5		24.7113	24.7113	24.7113	24.7883	24.6819	25.5	24.7113	24.8363	13	0.295482	conserved hypothetical protein
ureaplasma.match.570263.1	32.9787	25.9136	32.8042	32.8042	32.8042	31.6239	31.6239	31.6239	31.6239	31.6239	31.6239	31.6239	31.6239	31.6239	31.6239	31.6239	31.6239	31.6239	31.6239	31.5811	19	1.46416	conserved hypothetical protein
ureaplasma.match.556663.1						24.6154	24.6154		24.5128	24.6154	25.6837	24.5128	24.6154	24.6154	24.6154	24.6154	24.6154	24.6154	24.6154	24.6818	13	0.303458	conserved hypothetical protein
ureaplasma.match.547963.1						25.766		25.9113	25.4964	25.5067	24.7692	25.5135	25.5067				25.4998	25.7405	25.752	25.5462	10	0.311685	conserved hypothetical protein
ureaplasma.match.563463.1						20.3104	20.3104	20.3952	21.5434	20.3426	20.3952	20.3104	20.3314	20.3104	20.3104	20.3104	20.3426	20.3952	20.3426	20.425	14	0.323614	conserved hypothetical protein
ureaplasma.match.557013.1	24.4476															24.6353	23.9979			24.3603	3	0.327544	hypothetical protein
ureaplasma.match.571513.1	31.5789	25.4438	31.5789	31.5789	31.5789	32.0175	32.0175	32.0175	32.0175	32.0175	32.0175	32.0175	32.0175	32.0175	32.0175	32.0175	32.0175	32.0175	32.0175	31.5792	19	1.49691	ribosomal protein L29
ureaplasma.match.551563.1	32.037	24.6324	32.037	32.037	32.037	31.8519	31.8519	31.8519	31.8519	31.8519	31.8519	31.8519	31.8519	31.8519	31.8519	31.8519	31.8519	31.8519	31.8519	31.5109	19	1.66749	peptide chain release factor 1
ureaplasma.match.549313.1							24.5228							24.5228	23.8719	24.6246				24.3855	4	0.345755	conserved hypothetical protein
ureaplasma.match.559713.1	32.2997	24.0741	32.2997	32.2997	32.2997	31.6537	31.7829	31.7829	31.7829	31.7829	31.7829	31.7829	31.7829	31.7829	31.7829	31.7829	31.7829	31.7829	31.7829	31.4792	19	1.80676	ribosomal protein S3
ureaplasma.match.556813.1						29.3493		29.8387												29.594	2	0.346086	Pseudogene of the MBA family
ureaplasma.match.554763.1						31.2102				31.7073										31.4588	2	0.351521	chromosome partition protein smc
ureaplasma.match.573263.1											29.927				30.4348					30.1809	2	0.359051	sigma-70, region 4 family
ureaplasma.match.571413.1	32.3432	25.2588	32.3432	32.3432	32.3432	31.6832	31.6832	31.6832	31.6832	31.6832	31.6832	31.3531	31.6832	31.6832	31.6832	31.6832	31.6832	31.6832	31.6832	31.4666	19	1.53176	ribosomal protein L27
ureaplasma.match.567663.1																22.9974			23.5142	23.2558	2	0.36543	ferrichrome ABC transporter, ATP-binding
ureaplasma.match.555063.1	31.6804	30.3226	31.6804	31.6804	31.405	31.405	31.405	31.405	31.405	31.405	31.405	31.405	31.405	31.405	31.405	31.405	31.405	31.405	31.405	31.3915	19	0.278465	ribosomal protein L20
ureaplasma.match.571263.1	31.1178	23.544	31.1178	31.2185	30.8458	32.0281	32.0281	32.0281	32.0281	32.0281	32.0281	32.1285	32.0281	32.0281	32.0281	32.0281	32.0281	32.0281	31.9277	31.3809	19	1.94012	ribose-phosphate diphosphokinase
ureaplasma.match.580863.1	31.1594	28.3069	31.1594	31.1594	31.1594	31.5217	31.5217	31.5217	31.5217	31.5217	31.5217	31.5217	31.5217	31.5217	31.5217	31.5217	31.5217	31.5217	31.5217	31.2763	19	0.734676	ATP synthase F0, A subunit
ureaplasma.match.573013.1	31.5934	26.4368	31.5934	31.5934	31.5934	31.5018	31.5018	31.5018	31.5018	31.5018	31.5018	31.5018	31.5018	31.5018	31.5018	31.5018	31.5018	31.5018	31.5018	31.2545	19	1.16729	cellulase
ureaplasma.match.546463.1	30.2151	26.9608	30.3226	30.2151	30.2151	31.828	31.6129	31.6129	31.6129	31.6129	31.5054	31.6129	31.6129	31.6129	31.6129	31.6129	31.6129	31.5054	31.828	31.0907	19	1.15721	ABC transporter, permease protein
ureaplasma.match.572163.1						22.2764	21.4596									22.1667			22.1667	22.0173	4	0.375388	putative membrane protein
ureaplasma.match.568763.1	29.8246	26.506	29.8246	29.7515	29.7515	31.8713	31.8713	31.8713	31.8713	31.8713	30.3855	31.8713	31.8713	31.8713	31.8713	31.8713	31.8713	31.8713	31.8713	31.0722	19	1.41864	cytosol aminopeptidase family protein
ureaplasma.match.581163.1	29.9299	18.75	30.03	29.9299	29.9299	31.9319	32.3323	32.3323	32.3323	32.3323	32.3323	32.032	32.3323	32.3323	32.032	32.3323	32.4324	32.2322	32.3323	31.0643	19	3.13497	oligopeptide transport system permease p
ureaplasma.match.570763.1	31.1027	28.8889	31.3131	31.3552	30.9037	31.1869	31.1869	31.229	31.229	31.229	31.1869	31.1869	31.0374	31.1869	30.8399	31.1869	31.229	31.229	31.229	31.0493	19	0.537785	conserved hypothetical protein
ureaplasma.match.579263.1	33.8462	27.9496	33.8462	33.8462	33.8462	31.2821	30.2564	30.2564	30.2564	30.2564	30.2564	30.7692	30.2564	30.2564	30.2564	30.2564	30.2564	30.2564	30.7692	30.9987	19	1.63258	ribosomal protein L28
ureaplasma.match.571063.1						20.2381	20.2381	20.2381	20.2381	20.2381	20.2381	19.4805	20.2381	20.2381	20.2381	18.9542	20.2381	20.2381	20.2381	20.0923	14	0.384759	conserved domain protein
ureaplasma.match.569263.1	30.7073	31.723	31.0771	31.0771	30.8642	30.9919	30.8767	30.9919	30.9919	30.9919	30.8642	30.9068	30.9919	30.8767	30.9068	30.8344	30.9919	30.9919	30.9068	30.9771	19	0.201597	conserved hypothetical protein
ureaplasma.match.580463.1	29.1262	32.265	29.1262	29.1262	29.1262	31.3916	31.2977	31.2977	31.2977	31.2977	31.2977	31.2977	31.2977	31.2977	31.2977	31.2977	31.2977	31.2977	31.2977	30.8964	19	0.964539	ATP synthase subunit B
ureaplasma.match.559513.1	30.7125	30.5376	31.6228	30.7944	30.7944	30.8642	30.8642	30.8216	30.8642	30.8642	30.8642	30.9068	30.8642	30.8642	30.8642	30.8642	30.8642	30.8642	30.8216	30.8694	19	0.199972	amino acid antiporter
ureaplasma.match.581713.1						30.3991	29.3519					29.6816		29.5437	29.4444	29.4118				29.6387	6	0.390009	conserved domain protein
ureaplasma.match.575913.1	26.8608	28.3639	26.753	26.753	26.753	27.5081	27.5081	27.5081	27.5081	27.5081	27.4002	27.5081		27.5081	27.5081	27.5081	27.5081	27.5081	27.5081	27.3878	18	0.392077	HPr(Ser) kinase/phosphatase
ureaplasma.match.549913.1	28.6738	19.685	28.6738	28.6738	28.6738	32.2581	32.2581	32.2581	32.2581	32.2581	32.2581	32.2581	32.2581	32.2581	32.2581	32.2581	32.2581	32.2581	32.2581	30.8418	19	3.0854	conserved hypothetical protein
ureaplasma.match.554613.1				22.0741	21.7778														21.2932	21.715	3	0.394202	conserved hypothetical protein
ureaplasma.match.563663.1	31.1173	24.7358	30.9788	30.9788	30.9788	31.2096	31.2558	31.1173	31.0711	31.1173	31.2558	31.0987	31.1173	31.2558	31.3481	31.3019	31.1173	31.1634	31.2096	30.812	19	1.47529	ATP-dependent metalloprotease FtsH
ureaplasma.match.581313.1	31.1475	20.2614	31.1475	31.1475	31.1475	31.4208	31.4208	31.4208	31.4208	31.4208	31.4208	31.4208	31.4208	31.4208	31.4208	31.4208	31.4208	31.4208	31.4208	30.7759	19	2.54873	ribosomal protein L18
ureaplasma.match.567713.1	30.8244	28.3567	30.722	30.8244	30.722	30.9268	30.9268	30.9268	30.9268	30.9268	30.9268	30.9268	30.9268	30.9268	30.8756	30.9268	30.9268	30.9268	30.9268	30.7565	19	0.58509	DNA gyrase, B subunit
ureaplasma.match.558013.1	29.7265	26.4395	29.7265	29.7265	29.7265	31.3215	31.3215	31.3215	31.3215	31.3215	31.3215	31.3215	31.3215	31.3215	31.3609	31.3215	31.2821	31.3215	31.3215	30.7288	19	1.23238	DNA gyrase, A subunit
ureaplasma.match.561063.1						24.5833									25.1344				25.4098	25.0425	3	0.420843	hypothetical protein
ureaplasma.match.552863.1						18.4211	18.8596	18.8596	18.8596	18.8596	18.8596	18.8596	18.8596	20.2469	18.5673	18.8596	18.8596	18.8596	18.5	18.8808	14	0.422941	hypothetical protein
ureaplasma.match.576513.1	29.8387	29.9926	29.8387	29.8387	29.8387	30.914	30.914	30.914	30.914	30.914	30.914	30.914	30.914	30.914	30.914	30.914	30.914	30.914	30.914	30.6391	19	0.473656	ribosomal protein L19
ureaplasma.match.549663.1						25	25.8621	25	25.8621	25	25	25	25.8621	25.8621	25	25.8621	25	25	25	25.3079	14	0.42866	transposase, mutator type
ureaplasma.match.557313.1	31.1321	26.817	31.1321	30.8176	30.8176	31.1321	31.1321	26.5306	31.1321	31.1321	31.1321	31.1321	31.1321	31.1321	31.1321	31.1321	31.1321	31.1321	31.1321	30.6297	19	1.39832	ribosomal protein L23
ureaplasma.match.577363.1				22.0183	21.4067															21.7125	2	0.432481	conserved hypothetical protein
ureaplasma.match.551363.1	31.9923	22.9167	31.8008	31.8008	31.4176	29.5019	29.5019	31.8008	31.8008	29.6935	29.5019	31.8008	29.6935	31.8008	31.9923	31.8008	31.6092	31.8008	29.5019	30.6173	19	2.14209	adenine phosphoribosyltransferase
ureaplasma.match.574563.1	30.4251	28.8685	30.2013	30.2013	30.2013	30.8725	30.8725	30.8725	30.8725	30.8725	30.8725	30.6488	30.8725	30.8725	30.6488	30.8725	30.8725	30.8725	30.8725	30.6139	19	0.494273	ribosomal protein L13
ureaplasma.match.548863.1											21.2121						21.8289			21.5205	2	0.436135	truncated transposase
ureaplasma.match.560313.1	30.4084	28.3858	30.4636	30.4084	30.4636	30.6887	30.8375	29.7052	30.893	30.893	31.0039	30.8375	30.5644	30.8375	30.6122	30.8375	30.893	30.893	31.0593	30.5624	19	0.61189	conserved domain protein
ureaplasma.match.552963.1	30.8108	23.1481	30.8108	30.8108	30.8108	31.1712	30.991	30.991	30.991	30.991	30.991	30.991	30.991	30.991	30.991	30.991	30.991	30.991	30.991	30.5498	19	1.79464	ribosomal protein L5
ureaplasma.match.576813.1	30.2222	24.7492	30.1587	30.1587	30.0952	30.8033	30.993	30.993	30.993	30.993	30.993	30.5503	30.993	30.993	30.9298	30.993	30.993	30.993	30.8033	30.4422	19	1.41979	putative membrane protein
ureaplasma.match.548413.1	28.9141	31.5934	28.9141	28.9141	28.9141	30.8081	30.6818	30.8081	30.8081	30.8081	30.8081	30.8081	31.1454	30.6818	30.6818	30.6818	30.8081	30.8081	30.6818	30.4352	19	0.833892	conserved hypothetical protein
ureaplasma.match.572263.1	30.3351	29.7265	30.3351	30.3351	30.3351	30.5115	30.5115	30.5115	30.5115	30.5115	30.5115	30.5115	30.5115	30.5115	30.5115	30.5115	30.5115	30.5115	30.5115	30.433	19	0.186138	translation elongation factor P
ureaplasma.match.568013.1	29.1429	29.7835	29.0476	29.1429	29.1429	30.8712	30.8712	30.6818	30.6818	30.6818	30.8712	30.8712	30.6818	30.9659	30.8712	30.8712	30.6818	30.6818	30.8712	30.3903	19	0.718774	30S ribosomal protein S2
ureaplasma.match.577313.1	28.9985	19.1889	28.2869	28.849	28.8136	31.5396	31.6891	31.4972	31.6891	32.0513	31.6891	31.4972	31.4972	31.4972	31.4972	31.6891	31.6891	31.6891	31.6891	30.3704	19	2.96929	urease accessory protein UreF
ureaplasma.match.563813.1	29.4271	24.8858	29.2535	29.2535	29.2535	30.9896	31.0764	30.9028	30.9896	30.9896	30.9896	31.0764	30.9896	31.0764	31.0764	31.0764	30.9896	30.9896	31.0764	30.3348	19	1.50271	membrane protein OxaA
ureaplasma.match.554113.1						29.9625	29.7753					29.7753		29.7753	28.6213	29.7753			29.7753	29.6372	7	0.453367	transposase
ureaplasma.match.553563.1	28.8889	27.6882	28.8889	28.8889	28.8889	30.8889	30.8889	30.8889	30.8889	30.8889	30.8889	30.8889	30.8889	30.8889	30.8889	30.8889	30.8889	30.8889	30.8889	30.2994	19	1.04461	urease accessory protein UreE
ureaplasma.match.577963.1	30.9381	20.9302	30.9381	30.9381	30.9381	30.7692	30.7692	30.7692	30.7692	30.7692	30.7692	30.7692	30.7692	30.7692	30.7692	30.7692	30.7692	30.7692	30.7692	30.2869	19	2.26692	single-strand binding protein
ureaplasma.match.554213.1	30.5	27.6973	30.5556	30.5556	30.5556	30.2778	30.3333	30.3333	30.3333	30.3333	30.3333	30.4444	30.3333	30.3333	30.3333	30.3333	30.2222	30.3333	30.3333	30.2355	19	0.622309	GTP-binding protein LepA
ureaplasma.match.577163.1	30.7203	25	30.791	30.791	30.5791	30.5085	30.4379	30.4379	30.4379	30.4379	30.4379	30.4379	30.4379	30.4379	30.4379	30.4379	30.4379	30.4379	30.4379	30.2148	19	1.26884	preprotein translocase, SecY subunit
ureaplasma.match.568663.1	30.0664	21.174	30.0153	30.0408	30.0153	30.6789	30.7555	30.6789	30.6789	30.6789	30.6789	30.6789	30.7044	30.7555	30.6789	30.7555	30.6534	30.6534	30.7555	30.0578	19	2.16924	DNA-directed RNA polymerase, beta' subun
ureaplasma.match.554813.1	30.2846	22.5895	30.2846	30.2846	30.2846	30.5894	30.4878	30.4878	30.4878	30.4878	30.4878	30.4878	30.4878	30.4878	30.5894	30.4878	30.4878	30.3862	30.4878	30.0347	19	1.80551	DNA-directed RNA polymerase, alpha subun
ureaplasma.match.573413.1		27.0165	25.0737	25.8772			25.5162	25.5162	25.5162	25.5162		25.6637	25.5162	25.6637				25.6296		25.6823	11	0.482684	conserved hypothetical protein
ureaplasma.match.562513.1	26.7442	23.4286	26.945		26.945	27.3016	27.3016	27.3016	27.2381	27.3016	27.3016		27.3016	27.3016	27.3651	27.3016	27.2381	27.3016	27.3651	26.999	17	0.936253	putative lipoprotein
ureaplasma.match.561213.1	28.8201	26.4565	28.8201	28.8201	28.8201	30.432	30.6254	30.5609	30.6254	30.6254	30.5609	30.432	30.6254	30.6254	30.6254	30.6254	30.6254	30.6254	30.4965	29.992	19	1.12774	putative membrane protein
ureaplasma.match.574213.1	27.7354	20.1626	27.7354	27.7354	27.7354	31.3131	31.5657	31.3131	31.3131	31.3131	31.3131	31.0606	31.3131	31.5657	31.3131	31.3131	31.3131	31.3131	31.3131	29.9863	19	2.81148	DNA-binding protein HU
ureaplasma.match.581413.1	30.5333	22.4806	30.6667	30.6667	30.5333	30.4	30.4	30.2667	30.2667	30.2667	30.2667	30.2667	30.2667	30.4	30.4	30.4	30.2667	30.4	30.4	29.9762	19	1.81974	methionine aminopeptidase, type I
ureaplasma.match.577413.1	29.6066	24.0796	29.6066	29.6066	29.6066	30.4348	30.4348	30.4348	30.4348	30.4348	30.4348	30.4348	30.4348	30.4348	30.4348	30.4348	30.4348	30.4348	30.4348	29.926	19	1.45702	30S ribosomal protein S6
ureaplasma.match.580913.1	30.8092	23.1319	30.3638	30.9577	30.3638	30.2153	30.2153	30.0668	30.2153	30.1411	30.2153	30.1411	30.1411	30.2153	30.2895	30.4878	30.1411	30.1411	30.2153	29.9193	19	1.65978	signal recognition particle protein
ureaplasma.match.568613.1	29.3651	23.8994	29.3651	29.3651	29.3651	30.8901	30.4538	30.4538	29.9213	30.4538	30.4538	30.8901	30.4538	30.4538	30.8901	30.4538	30.3665	30.4538	30.4538	29.9159	19	1.54678	oligopeptide transport system permease p
ureaplasma.match.550113.1	29.6477	23.227	29.6477	29.6477	29.6477	30.3523	30.4607	30.4607	30.4607	30.4607	30.4607	30.3523	30.4607	30.4607	30.4607	30.4607	30.4607	30.4607	30.4607	29.8974	19	1.64934	translation initiation factor IF-2
ureaplasma.match.577713.1	30.4795	29.3651	30.137	30.137	30.137	29.8186	30.0709	29.7052	29.7052	29.7052	29.7052	29.7052	29.7052	29.8186	29.7052	29.8186	29.7052	29.7052	29.8186	29.8394	19	0.249188	HAD hydrolase, IIB family
ureaplasma.match.546913.1	30.6595	22.6667	30.6595	30.6595	30.4813	30.1248	30.1248	30.1248	30.1248	30.1248	30.1248	30.1248	30.1248	30.1248	30.1248	30.1248	30.1248	30.1248	30.1248	29.8354	19	1.7483	conserved hypothetical protein
ureaplasma.match.546313.1	30.0617	23.2993	30.3704	30.1852	30.3704	30.4321	30.4938	30.0617	30.0617	30.0617	30.1235	30.1235	30.0617	30.4938	30.3086	29.6914	30.1852	30.1235	30.1235	29.8228	19	1.59147	putative membrane protein
ureaplasma.match.557613.1	30.3371	20	30.3371	30.3371	30.3371	30.3371	30.3371	30.3371	30.3371	30.3371	30.3371	30.3371	30.3371	30.3371	30.3371	30.3371	30.3371	30.3371	30.3371	29.793	19	2.37149	ribosomal protein S19
ureaplasma.match.575613.1	29.3269	22.6496	29.0064	29.3269	29.0064	30.4487	30.4487	30.4487	30.4487	30.4487	30.4487	30.4487	30.4487	30.4487	30.4487	30.4487	30.4487	30.4487	30.609	29.7768	19	1.80971	uracil phosphoribosyltransferase
ureaplasma.match.573163.1	30.5376	25	30.5376	30.5376	30.5376	29.8701	29.8701	29.8701	29.8701	29.8701	29.8701	30.303	29.8701	29.8701	29.8701	29.8701	29.8701	29.6537	29.8701	29.7657	19	1.19088	ribose-5-phosphate isomerase B
ureaplasma.match.566463.1	29.5238	26.5689	29.8851	29.7966	29.8851	29.8851	29.9735	29.9735	29.9735	29.9735	29.9735	29.9735	29.9735	29.8851	29.9735	29.9735	29.9735	29.9735	29.8851	29.738	19	0.774983	methionine adenosyltransferase
ureaplasma.match.558513.1	32.2327	30.1587	32.0755	32.2327	32.3899	32.3899		32.2327	32.2327	32.2327	32.2327	32.3899	32.2327	32.2327		32.2327	32.2327	32.2327	32.3899	32.1385	17	0.516839	50S ribosomal protein L4
ureaplasma.match.575763.1	28.8721	36.2007	28.9562	28.8721	28.8721	29.4613	29.4613	29.4613	29.5034	29.5034	29.4192	29.5034	29.4613	29.4192	29.5034	29.4613	29.5455	29.4613	29.5034	29.7074	19	1.59138	endopeptidase LA
ureaplasma.match.568413.1						21.6312	21.6312	21.9512	21.9512	21.9512	21.6312	21.6312	21.6312	21.6312	19.9074	21.6312		21.9512	21.6312	21.5971	13	0.52962	conserved hypothetical protein
ureaplasma.match.567413.1	30.8703	26.0133	30.8703	30.8703	30.8703	29.3924	29.5567	29.5567	29.5567	29.5567	29.5567	29.5567	29.5567	29.5567	29.5567	29.5567	29.5567	29.5567	29.5567	29.6381	19	1.03706	ribosomal protein S4
ureaplasma.match.573713.1	30.1411	28.4553	29.9926	30.2153	30.2153	29.5471	29.5471	29.6214	29.6214	29.6214	29.3987	29.5471	29.6214	29.5471	29.5471	29.5471	29.5471	29.5471	29.5471	29.6225	19	0.378026	RNA polymerase sigma factor
ureaplasma.match.569613.1				24.1026								27.2843								25.6934	2	2.2498	putative lipoprotein
ureaplasma.match.578013.1	29.3225	24.7475	29.9187	29.2683	30.1897	29.8103	29.9729	29.9729	29.9729	29.9729	29.7561	29.9729	29.9729	29.9729	29.7561	29.9187	29.9729	29.9729	30.0271	29.6037	19	1.19749	tRNA uridine 5-carboxymethylaminomethyl
ureaplasma.match.546663.1	28.4314	21.7125	28.4314	28.4314	28.4314	30.3922	30.3922	30.3922	30.3922	30.3922	30.3922	30.3922	30.3922	30.3922	30.3922	30.3922	30.3922	30.3922	30.3922	29.5225	19	2.05948	acetyltransferase, gnat family
ureaplasma.match.552163.1						21.1568	19.637	19.637	19.637	19.637	20.132	19.967	19.637	19.637	20.7576	20.6061		19.637		20.0065	12	0.541037	hypothetical protein
ureaplasma.match.551913.1	27.5253	23.4848	27.5253	27.5253	27.5253	30.303	30.5556	30.5556	30.5556	30.5556	30.5556	30.5556	30.5556	30.5556	30.303	30.5556	30.5556	30.5556	30.5556	29.5189	19	1.92114	cytidine deaminase
ureaplasma.match.558563.1	27.451	25.5088	27.451	27.451	27.451	26.7974		26.7974	26.7974	26.7974	26.7974	27.1242		25.641	26.7974	26.7974	26.7974	26.7974	27.1242	26.8458	17	0.552272	ribosomal protein S10
ureaplasma.match.580713.1	29.5617	27.1591	29.5617	29.5617	29.5617	29.6692	29.6692	29.6692	29.6692	29.6692	29.7201	29.6692	29.6692	29.6692	29.6692	29.6692	29.6692	29.6183	29.6692	29.5145	19	0.57237	transketolase
ureaplasma.match.575063.1																26.1682	26.9608			26.5645	2	0.560425	conserved domain protein
ureaplasma.match.580613.1	29.0598	32.8042	29.0598	29.0598	29.0598	30.1994	29.0598	29.0598	29.0598	29.0598	31.5412	29.6296	29.0598	29.0598	29.0598	29.0598	29.3447	29.0598	28.7749	29.4775	19	1.01788	ribosome-binding factor A
ureaplasma.match.550663.1	29.3952	23.5965	29.3952	29.3952	29.3952	29.9578	29.8172	29.9578	29.8172	29.9578	29.9578	29.9578	29.8172	29.8172	29.9578	29.8172	29.9578	29.9578	29.8172	29.4601	19	1.43653	conserved hypothetical protein
ureaplasma.match.557813.1	29.697	20.155	29.0909	29.3939	29.3939	30	30	30	30	30	30	30	30	30	30	30	30	30.303	30	29.3702	19	2.25008	conserved hypothetical protein
ureaplasma.match.572913.1	29.9107	25.9413	29.9107	29.9107	29.9107	29.3155	29.4643	29.4643	29.4643	29.4643	29.4643	29.4643	29.4643	29.4643	29.4643	29.4643	29.4643	29.4643	29.4643	29.365	19	0.851253	thymidine kinase
ureaplasma.match.560963.1	29.3379	18.5028	29.3379	29.3379	29.3379	30.137	30.137	30.137	30.137	30.137	30.137	30.0228	30.137	30.137	30.137	30.137	30.137	30.137	30.137	29.3504	19	2.64749	translation elongation factor Ts
ureaplasma.match.565413.1		20.8403	21.6723															22.1182	22.0234	21.6636	4	0.581364	conserved hypothetical protein
ureaplasma.match.579213.1	28.4404	36.5591	28.3639	28.4404	28.6697	29.052	29.052	29.052	29.052	29.052	29.052	28.9755	29.1284	29.052	29.052	29.052	29.052	29.052	29.052	29.3264	19	1.76865	GTP-binding protein Obg/CgtA
ureaplasma.match.550763.1		26.2592	26.4117	25.0916			27.0833	26.9581	25.8242	26.4117		26.4117	26.2295	26.2295				25.4579		26.2153	11	0.584181	conserved hypothetical protein
ureaplasma.match.556613.1	30.6944	23.8095	30.6944	30.6944	30.6944	29.3056	29.3056	29.3056	29.3056	29.3056	29.3056	29.3056	29.3056	29.3056	29.3056	29.3056	29.3056	29.3056	29.3056	29.3087	19	1.45148	purine nucleoside phosphorylase
ureaplasma.match.572013.1	29.1667	24.0981	29.2735	29.2735	29.1667	29.7009	29.7009	29.7009	29.7009	29.7009	29.7009	29.7009	29.7009	29.7009	29.7009	29.594	29.7009	29.8077	29.7009	29.3048	19	1.27733	ribosomal protein L22
ureaplasma.match.544713.1	29.2915	21.4597	29.1986	29.1754	29.1754	29.8722	29.8026	29.849	29.849	29.849	29.8258	29.849	29.849	29.8258	29.849	29.8258	29.849	29.8258	29.8258	29.2657	19	1.90848	DNA-directed RNA polymerase, beta subuni
ureaplasma.match.566763.1	29.5551	26.3736	29.3723	29.3114	29.2505	29.3723	29.3723	29.3723	29.4942	29.3723	29.3723	29.3723	29.4942	29.4333	29.4942	29.4333	29.3723	29.3723	29.3723	29.2402	19	0.697787	putative lipoprotein
ureaplasma.match.557863.1				19.0207		18.0077	18.3908	18.3908	18.3908	18.6992	18.3908	18.3908	18.3908	18.3908	18.0077	18.3908	16.8582	18.3908	16.8582	18.1979	15	0.593115	conserved hypothetical protein
ureaplasma.match.569813.1						29.3088				28.1289	28.5319									28.6565	3	0.599735	TolA homolog
ureaplasma.match.581063.1	27.7778	28.3828	27.8935	27.8935	27.8935	29.5139	29.6296	29.6296	29.6296	29.6296	29.6296	29.6296	29.6296	29.6296	29.6296	29.6296	29.6296	29.6296	29.6296	29.1863	19	0.756663	urease accessory protein UreD
ureaplasma.match.557663.1	29.1251	22.3524	29.1251	29.1251	29.1251	29.6788	29.6788	29.5681	29.5681	29.5681	29.6788	29.6788	29.5681	29.6788	29.6788	29.5681	29.5681	29.5681	29.7896	29.1417	19	1.65863	ABC Transporter
ureaplasma.match.547763.1	28.6624	22.6867	28.6624	28.6624	28.6624	29.9363	29.724	29.724	29.724	29.724	29.724	29.5117	29.724	29.724	29.724	29.724	29.9363	29.724	29.724	29.1413	19	1.62813	transcription elongation factor GreA
ureaplasma.match.578463.1	29.2237	24.1135	29.2237	29.6804	29.2237	29.2237	29.6804	29.2237	29.2237	29.2237	29.2237	29.2237	29.2237	29.6804	29.6804	29.6804	29.2237	29.2237	29.6804	29.099	19	1.22633	conserved hypothetical protein
ureaplasma.match.545063.1	28.8288	29.0476	28.8288	28.8288	28.8288	29.1291	29.1291	29.1291	29.1291	29.1291	29.1291	29.1291	29.1291	29.1291	29.1291	29.1291	29.1291	29.1291	29.1291	29.0616	19	0.124893	ribosomal protein L24
ureaplasma.match.548213.1	29.7101	19.2529	29.7101	29.7101	29.7101	29.5652	29.5652	29.5652	29.5652	29.5652	29.5652	29.5652	29.5652	29.5652	29.5652	29.5652	29.5652	29.5652	29.5652	29.053	19	2.37397	ribosomal protein L1
ureaplasma.match.568313.1	28.4982	22.4242	28.4982	28.4982	28.6447	29.5971	29.5238	29.7436	29.7436	29.7436	29.5238	29.5971	29.7436	29.5238	29.5971	29.5238	29.7436	29.5238	29.8168	29.0268	19	1.66637	ATP synthase F1, beta subunit family pro
ureaplasma.match.559363.1						26.3566	25		25		25	26.3566	25	25	26.3566	25	25	25	24.7505	25.3184	12	0.630083	hypothetical protein
ureaplasma.match.569563.1	28.3082	32.5163	28.1407	28.4757	28.1407	28.4757	29.3132	28.6432	28.6432	28.6432	29.3132	29.1457	29.3132	29.3132	29.3132	29.4807	28.6432	28.4757	29.1457	29.0234	19	0.954742	peptide deformylase
ureaplasma.match.552463.1		28.3333	22																	25.1667	2	4.47834	Lipoprotein pseudogene
ureaplasma.match.576363.1	29.7436	25.1994	29.7436	29.7436	29.7436	29.0842	29.0842	29.0842	29.0842	29.0842	29.1575	29.011	29.0842	29.0842	29.0842	29.0842	29.1575	29.0842	29.0842	29.0224	19	0.965367	asparagine--tRNA ligase
ureaplasma.match.554413.1	29.0727	24.611	29.0727	29.0727	29.0727	28.8221	29.3233	29.3233	29.3233	29.3233	29.3233	29.3233	29.3233	29.3233	29.3233	29.3233	29.3233	29.3233	29.3233	28.9961	19	1.07172	ribosomal protein S8
ureaplasma.match.550913.1	29.9082	23.0126	29.6257	29.6257	29.6257	29.2726	29.2373	29.1667	29.1667	29.1667	29.2726	29.202	29.1667	29.2726	29.202	29.2726	29.1667	29.1667	29.1667	28.984	19	1.46199	excinuclease ABC, A subunit
ureaplasma.match.551813.1	28.2167	25.6881	28.2167	28.2167	28.2167	29.4959	29.4959	29.4959	29.3454	29.4959	29.4959	29.3454	29.2701	29.4959	29.3454	29.4959	29.4959	29.4206	29.4206	28.9826	19	0.947775	GTP-binding protein EngA
ureaplasma.match.570063.1	27.8764	28	27.8764	27.9421	27.8764	29.7573	29.2465	29.2465	29.2465	29.2465	29.2543	29.6935	29.2465	29.2465	29.6935	29.2465	29.2465	29.2543	29.2543	28.9711	19	0.671073	oligopeptide transport system permease p
ureaplasma.match.567363.1	28.6052	19.4757	28.6052	28.6052	28.6052	29.7084	29.6296	29.7084	29.7084	29.7084	29.7084	29.6296	29.7084	29.6296	29.7084	29.6296	29.7084	29.7084	29.7084	28.921	19	2.33122	phosphoglycerate kinase
ureaplasma.match.578963.1											37.037				37.963					37.5	2	0.654729	conserved domain protein
ureaplasma.match.550263.1	28.1802	30.4636	28.2097	28.2097	28.2097	28.883	29.0009	29.0304	29.0598	29.0304	29.0304	28.9419	29.0304	29.0304	28.9419	29.0304	29.0304	29.0304	29.0893	28.9175	19	0.505419	lipoprotein
ureaplasma.match.579463.1	28.2828	22.9404	28.1046	28.2828	28.2828	29.9663	29.6296	29.6296	29.6296	29.6296	29.4118	29.7386	29.6296	29.6296	29.7386	29.6296	28.6325	28.6325	29.6296	28.8974	19	1.57231	ribosomal protein S16
ureaplasma.match.560413.1						34.6939	32.7869	32.7869	32.7869	32.7869	32.7869	32.7869	32.7869	32.7869	31.7708	32.7869	32.7869	32.7869	31.7708	32.7779	14	0.662177	hypothetical protein
ureaplasma.match.581813.1	28.4501	23.9411	28.8747	28.4501	28.8747	29.2994	29.2994	29.2994	29.2994	29.2994	29.2994	29.2994	29.2994	29.2994	29.2994	29.2994	29.2994	29.5117	29.2994	28.8944	19	1.23477	competence/damage-inducible protein CinA
ureaplasma.match.560613.1	28.5448	29.2746	28.4826	28.4826	28.4826	28.9801	28.9801	28.9801	28.9801	28.9801	28.9801	28.8557	28.9801	28.9801	28.9801	28.9801	28.9801	29.0423	28.9179	28.8876	19	0.221032	methylgalactoside permease ATP-binding p
ureaplasma.match.563313.1	28.4281	24.6032	28.4281	28.4281	28.4281	29.32	29.2085	29.32	29.32	29.32	29.32	29.32	29.32	29.32	29.4314	29.32	29.32	29.32	29.32	28.8839	19	1.10158	conserved hypothetical protein
ureaplasma.match.554913.1	23.8397	26.0669	24.4726	24.4726		24.2616	23.8397	23.8397	23.8397	23.8397	24.2616	24.6835	22.5296	23.8397	23.8397	23.8397	23.8397	23.8397	24.2616	24.0781	18	0.673025	conserved hypothetical protein
ureaplasma.match.558163.1	28.2451	25	28.0374	28.1412	28.0374	29.4912	29.3873	29.3873	29.3873	29.3873	29.3873	29.3873	29.3873	29.3873	29.3873	29.3873	29.3873	29.3873	29.1796	28.8832	19	1.07948	probably O-sialoglycoprotein endopeptida
ureaplasma.match.575563.1	28.8685	26.7992	28.8685	28.8685		28.685	28.6239	29.3932	29.3932	29.3932		28.6239	29.2503	28.6239	28.6239	28.6239	30.1471	28.6239	28.6239	28.8255	17	0.675905	putative ABC substrate-binding protein -
ureaplasma.match.545413.1	28.0069	22.0665	27.6973	27.6973	27.6973	29.5533	29.7251	29.5533	29.5533	29.5533	29.7251	29.5533	29.5533	29.7251	29.5533	29.7251	29.3814	29.5533	29.5533	28.8119	19	1.80251	hypoxanthine phosphoribosyltransferase
ureaplasma.match.575013.1	28.5714	25.7797	28.7226	28.7226	28.7226	28.9494	28.9494	29.0249	29.0249	29.0249	29.0249	28.9494	29.0249	28.9494	28.9494	28.9494	29.0249	29.0249	29.0249	28.7587	19	0.734032	phosphopyruvate hydratase
ureaplasma.match.568813.1	27.9751	27.2436	27.8505	27.8505	27.8505	29.0819	29.0203	29.1436	29.1436	29.1436	29.2052	29.2052	29.1436	29.0203	29.2052	29.0203	29.0819	29.1436	29.0819	28.7584	19	0.634285	dna damage inducible protein - mate tran
ureaplasma.match.556363.1	26.8817	32.2997	26.9644	27.1299	26.9644	28.9495	29.0323	29.0323	29.0323	29.0323	29.0323	29.0323	29.0323	29.0323	28.8668	29.0323	29.0323	28.9495	28.9495	28.7515	19	1.20236	probable cysteine desulfurase
ureaplasma.match.571663.1	28.3654	21.2025	28.2051	28.3654	28.2051	29.3269	29.3269	29.3269	29.3269	29.3269	29.3269	29.3269	29.3269	29.3269	29.3269	29.3269	29.3269	29.3269	29.3269	28.68	19	1.86221	uridine kinase
ureaplasma.match.577913.1							26.1538					26.1538		26.1538	26.1538	26.1538	21.8182		21.8182	24.9151	7	2.11559	putative lipoprotein
ureaplasma.match.547713.1	28.8166	29.3723	28.8166	28.8166	28.8166	28.5456	28.5456	28.636	28.5456	28.5456	28.5456	28.5456	28.5456	28.5456	28.5456	28.5456	28.5456	28.5456	28.5456	28.6509	19	0.20745	GTP-binding protein YchF
ureaplasma.match.546863.1	29.1667	27.3954	29.1667	29.1667	29.1667	28.5714	28.5714	28.5714	28.5714	28.5714	28.5714	28.5714	28.5714	28.5714	28.5714	28.5714	28.5714	28.5714	28.5714	28.6348	19	0.389004	ribosomal protein S21
ureaplasma.match.576263.1	28.1729	31.1475	28.5124	28.1729	28.8703	28.3747	28.5124	28.5124	28.5124	28.5124	28.5124	28.6501	28.5124	28.5124	28.5124	28.5124	28.5124	28.3747	28.3747	28.6197	19	0.630682	conserved hypothetical protein
ureaplasma.match.573963.1	28.7644	27.8935	28.3671	28.6452	28.2479	28.526	28.6508	28.6508	28.6508	28.6508	28.8862	28.526	28.6508	28.6508	28.8862	28.6111	28.6508	28.6111	28.526	28.5814	19	0.223405	lipoprotein
ureaplasma.match.558713.1	29.2473	20.3822	29.3548	29.3548	29.3548	28.9247	28.9247	28.9247	28.9247	28.9247	29.0323	29.0323	28.9247	28.9247	29.0323	28.9247	28.9247	28.9247	28.9247	28.577	19	1.99125	thioredoxin-disulfide reductase
ureaplasma.match.576713.1	27.7145	29.6477	27.7904	27.7145	27.7145	28.7016	28.7016	28.7016	28.7016	28.7016	28.7016	28.7016	28.7016	28.7016	28.7016	28.7016	28.7016	28.6257	28.7016	28.5436	19	0.481879	cobalt transport protein
ureaplasma.match.546263.1	28.3298	30.3371	28.2593	28.2593	28.2593	28.8936	28.6822	28.6822	28.5412	28.6117	28.6117	28.6117	28.6117	28.6822	28.6822	28.6822	28.6822	28.6117	26.2763	28.5425	19	0.703417	proline--tRNA ligase
ureaplasma.match.553463.1	28.5006	26.1603	28.3354	28.4593	28.3767	28.7898	28.6658	28.7071	28.7071	28.7071	28.7898	28.7071	28.7071	28.6658	28.7898	28.6658	28.8311	28.7071	28.7071	28.5253	19	0.589264	leucine--tRNA ligase
ureaplasma.match.576313.1	28.8515	23.2484	28.7115	28.7815	28.7115	28.7115	28.7115	28.7815	28.7115	28.7115	29.2017	28.7815	28.7115	28.7115	28.7115	28.9455	29.2717	28.7815	28.7115	28.5137	19	1.2856	glyceraldehyde-3-phosphate dehydrogenase
ureaplasma.match.548813.1	28.9377	23.0189	28.9377	28.9377	28.9377	28.8462	28.8462	28.7546	28.7546	28.7546	28.7546	28.7546	28.7546	28.7546	28.7546	28.7546	28.7546	28.7546	28.7546	28.5009	19	1.32972	nicotinate phosphoribosyltransferase
ureaplasma.match.568513.1		24.2491	22.3214	21.131			22.3214	22.3214	22.3214	22.3214		22.3214	22.0238	22.3214				22.3214		22.3614	11	0.721403	conserved hypothetical protein
ureaplasma.match.577863.1	28.4553	26.9788	28.4553	28.4553	28.4553	28.5714	28.5714	28.6876	28.6876	28.6876	28.5714	28.5714	28.6876	28.5714	28.4553	28.5714	28.5714	28.6876	28.5714	28.4876	19	0.375485	ATP synthase F1, gamma subunit
ureaplasma.match.570663.1	28.6604	23.0769	28.5047	28.5047	28.6604	28.8162	28.8162	28.8162	28.8162	28.8162	28.8162	28.6604	28.8162	28.8162	28.8162	28.8162	28.8162	28.8162	28.8162	28.4567	19	1.30706	adenylate kinase
ureaplasma.match.551413.1	27.7778	21.7899	27.7778	27.7778	27.7778	28.8194	29.5139	28.8194	28.8194	28.8194	29.1667	29.1667	28.8194	29.5139	29.1667	29.5139	28.8194	28.8194	29.1667	28.4129	19	1.70854	ribosomal protein L31
ureaplasma.match.570913.1	26.5568	25.7095	26.5568	26.5568	26.4912	29.1209	29.1209	29.1209	29.1209	29.1209	29.1209	29.1209	29.1209	29.1209	29.1209	29.1209	29.1209	29.1209	29.1209	28.3981	19	1.25499	putative membrane protein
ureaplasma.match.563413.1	29.304	24.1874	29.304	29.304	29.304	28.3883	28.3883	28.3883	28.3883	28.3883	28.3883	28.3883	28.3883	28.3883	28.3883	28.3883	28.3883	28.3883	28.3883	28.36	19	1.07978	inorganic diphosphatase
ureaplasma.match.559913.1	29.6943	23.5736	29.6943	29.6943	29.6943	28.2387	28.2387	28.2387	28.2387	28.2387	28.2387	28.2387	28.2387	28.2387	28.2387	28.2387	28.2387	28.2387	28.2387	28.2996	19	1.29461	tRNA (guanine-N1)-methyltransferase
ureaplasma.match.578363.1	28	23.7223	28	28	28	28.6996	28.6996	29.8701	28.5501	28.5501	28.5501	28.5501	28.5501	28.6996	28.5501	28.6996	28.5501	28.6996	28.6996	28.2969	19	1.18264	cytidylate kinase
ureaplasma.match.576863.1	28.7549	23.7817	28.7549	28.7549	28.7549	28.4757	28.5315	28.4199	28.4757	28.4757	28.4757	28.4757	28.4199	28.5315	28.4757	28.5315	28.4757	28.4757	28.4757	28.2904	19	1.0982	metallo-beta-lactamase superfamily prote
ureaplasma.match.552063.1																	26.1538		27.2031	26.6785	2	0.74191	conserved domain protein
ureaplasma.match.566263.1	22.8311	28.1407	22.8311	22.8311	22.8311	29.8246	29.8246	29.8246	29.8246	29.8246	29.8246	29.8246	29.8246	29.8246	29.8246	29.8246	29.8246	29.8246	29.8246	28.2636	19	2.90763	conserved hypothetical protein
ureaplasma.match.574513.1	28.3828	25.8109	28.3828	28.3828	28.3828	28.3828	28.3828	28.3828	28.3828	28.3828	28.3828	28.3828	28.3828	28.3828	28.3828	28.3828	28.3828	28.3828	28.3828	28.2475	19	0.590042	ribosomal protein L21
ureaplasma.match.567263.1	27.7778	27.1121	27.7778	27.7778	27.7778	28.3951	28.3951	28.3951	28.3951	28.3951	28.3951	28.5494	28.3951	28.3951	28.3951	28.3951	28.3951	28.3951	28.2407	28.1976	19	0.37094	deoxyribose-phosphate aldolase
ureaplasma.match.559213.1	28.5185	27.3705	28.5185	28.5185	28.5185	28.1481	28.1481	28.1481	28.1481	28.1481	28.1481	28.1481	28.1481	28.1481	28.1481	28.1481	28.1481	28.1481	28.1481	28.1852	19	0.250266	ribosomal protein S15
ureaplasma.match.551213.1	27.346	25.5589	27.346	27.346	27.346	28.555	28.6126	28.6126	28.6126	28.6126	28.6126	28.555	28.6126	28.6126	28.6126	28.6126	28.6126	28.6126	28.6126	28.1791	19	0.822549	aspartate--tRNA ligase
ureaplasma.match.564463.1	28.0423	15.8645	28.3069	28.0423	28.0423	28.9941	28.9941	29.7101	28.9941	28.9941	28.9283	28.9283	28.9941	28.9941	28.9283	28.9941	29.0598	29.0598	28.9941	28.1508	19	3.00554	5'-nucleotidase, lipoprotein e(P4) famil
ureaplasma.match.581563.1	28.9165	20.0913	28.4861	28.9855	28.9855	28.5024	28.5024	28.5714	28.4334	28.5714	28.5024	28.5024	28.5024	28.5024	28.5714	28.5024	28.5714	28.5714	28.5714	28.1497	19	1.95866	putative ABC substrate-binding protein -
ureaplasma.match.544663.1	26.6885	32.6047	27.1242	26.6885	26.9063	28.2135	28.1046	28.2135	28.2135	28.2135	28.2135	28.2135	28.2135	28.1046	28.2135	28.1046	28.2135	28.2135	28.2135	28.1408	19	1.2194	methionyl-tRNA formyltransferase
ureaplasma.match.578563.1	21.8232	23.34	23.7307	22.9282	23.6018	22.7528	23.4912	22.4196	23.4912	23.4912	22.0386		23.6395	22.253	21.0569	23.0898	22.4196	22.4196	22.0793	22.7815	18	0.761572	restriction-modification enzyme MpuUVI S
ureaplasma.match.576613.1	27.3333	24.8175	27.4074	27.2593	27.3333	28.6117	28.6117	28.6117	28.6117	28.5412	28.6117	28.6117	28.6117	28.6117	28.5412	28.6117	28.6117	28.6117	28.5412	28.1317	19	0.959799	trigger factor
ureaplasma.match.555913.1						24.1026		24.6154	24.6154		24.6154	24.6154					24.6154	22.4138	24.1026	24.212	8	0.762617	conserved hypothetical protein
ureaplasma.match.559963.1				26.6304	27.7121															27.1713	2	0.764879	type I restriction-modification system,
ureaplasma.match.574163.1	27.4194	29.0598	27.4194	27.4194	27.4194	28.0338	28.1106	28.1106	28.0338	28.1106	28.1106	28.0338	28.1106	28.0338	28.1106	28.3708	28.3708	28.3708	28.4644	28.0586	19	0.415849	cobalt import ATP-binding protein CbiO 1
ureaplasma.match.555763.1	28.685	25.9674	28.6239	28.685	28.7462	28.7462	28.7462	25	25	25	29.3723	28.7462	28.4436	28.7462	28.7462	28.7462	29.6161	28.7462	28.7462	28.0584	19	1.52929	putative ABC substrate-binding protein -
ureaplasma.match.544813.1	28.3333	20.3125	28.3333	28.3333	28.2576	28.7879	28.4848	28.4091	28.4848	28.4848	28.4848	28.7121	28.4848	28.4848	28.7121	28.4848	28.4848	28.4848	28.4848	28.0547	19	1.87962	oligopeptide transport system permease p
ureaplasma.match.557713.1	27.5259	26.152	27.6054	27.5259	27.6054	28.2996	28.26	28.2996	28.26	28.26	28.26	28.2996	28.26	28.26	28.3393	28.26	28.26	28.26	28.26	28.0133	19	0.5392	preprotein translocase, SecA subunit
ureaplasma.match.577463.1		27.2664	24.6377	24.8196			24.6377	24.6377	24.7826	24.6377		24.7826	24.6377	24.9275				24.6377		24.9459	11	0.776162	conserved hypothetical protein
ureaplasma.match.567963.1	26.4503	33.4524	26.5487	26.5487	26.7806	28.0597	27.9602	28.9286	27.8607	27.9602	27.9602	27.9602	27.9602	27.9602	27.9602	27.9602	27.9602	27.9602	27.9602	28.0101	19	1.46686	conserved hypothetical protein
ureaplasma.match.549813.1	28.4858	17.2484	28.3858	28.3858	28.3858	28.6857	28.7356	28.5857	28.6357	28.5857	28.7356	28.6857	28.5857	28.7356	28.7356	28.7356	28.5857	28.4858	28.7356	28.0074	19	2.60852	excinuclease ABC, B subunit
ureaplasma.match.546563.1	27.6282	30.8703	27.5641	27.5641	27.5641	27.9487	27.9846	27.8846	27.8846	27.8846	27.9487	27.8846	27.8846	27.9487	27.8205	27.9487	27.8846	27.8846	27.9487	27.9964	19	0.71045	spermidine/putrescine import ATP-binding
ureaplasma.match.580263.1						24.6718	27.5114	24.5055	24.6649	24.6579		24.651	24.6649	24.6579	24.651	24.6579	24.6649	24.6649	24.6649	24.8684	13	0.795322	hypothetical protein
ureaplasma.match.548263.1	27.3446	20.438	27.3446	27.3446	27.3446	28.7006	28.7006	28.7006	28.7006	28.7006	28.7006	28.7006	28.7006	28.7006	28.7006	28.7006	28.7006	28.7006	28.7006	27.9802	19	1.91146	cobalt import ATP-binding protein CbiO 2
ureaplasma.match.571113.1	27.883	23.6344	27.9403	27.883	27.883	28.2272	28.2846	28.2272	28.2272	28.2272	28.2846	28.2846	28.2846	28.2846	28.2846	28.2846	28.2272	28.3993	28.2846	27.9492	19	1.05724	threonine--tRNA ligase
ureaplasma.match.547263.1	28.442	29.3952	28.442	28.442	28.442	27.7174	27.7174	27.7174	27.7174	27.7174	27.7174	27.5362	27.7174	27.7174	27.7174	27.7174	27.7174	27.7174	27.7174	27.9487	19	0.467356	ribosome recycling factor
ureaplasma.match.569513.1	27.2549	28.2969	26.9608	27.2549	27.1569	27.8431	28.0392	28.1373	28.1373	28.1373	28.1373	28.7982	28.1373	28.0392	27.9412	28.0392	28.1373	28.1373	27.9412	27.9224	19	0.452165	ferrichrome ABC transporter
ureaplasma.match.555463.1	27.6617	26.0035	27.6617	27.6617	27.6617	28.1437	28.1437	28.1437	28.1437	28.1437	28.1437	28.0439	28.1437	28.1437	28.0439	28.1437	28.2435	28.0439	28.1437	27.9191	19	0.505035	protein RecA
ureaplasma.match.579363.1	27.9798	29.5617	27.8788	27.8788	27.8788	27.6768	27.6768	27.7778	27.7778	27.7778	27.7778	27.7778	27.7778	27.6768	28.3838	27.6768	27.7778	27.7778	27.7778	27.9089	19	0.430455	phosphate ABC transporter, ATP-binding p
ureaplasma.match.545513.1	24.8175	24.8914	24.8175	24.8175	24.8175	28.9538	28.7105	29.1971	28.9538	29.1971	28.9538	28.9538	29.1971	28.7105	28.9538	28.7105	29.1971	29.1971	28.7105	27.882	19	1.88037	ATP synthase F1, epsilon subunit
ureaplasma.match.545663.1	27.8369	35.2459	27.1881	27.6596	27.6596	27.305	27.305	27.305	27.305	27.305	27.305	27.305	27.305	27.305	27.305	27.305	27.305	27.305	27.305	27.7821	19	1.81478	translation initiation factor IF-3
ureaplasma.match.566163.1	27.6867	27.7778	27.6867	27.6412	27.6867	27.7322	27.7778	27.7778	27.7778	27.7778	27.8233	27.7778	27.7778	27.7778	27.7778	27.7322	27.7778	27.7778	27.7778	27.7538	19	0.04646	phosphate transport system permease
ureaplasma.match.580013.1	29.1883	28.7226	29.2746	29.2746	29.2746	27.2091	27.2091	27.2966	27.2966	27.2966	27.0019	27.2966	27.2966	27.2091	27.2091	27.2091	27.2966	27.2966	27.2966	27.745	19	0.87097	tRNA (5-methylaminomethyl-2-thiouridylat
ureaplasma.match.557513.1		28.2097	30.9129	30.9129			30.8437	30.8437	30.9129	30.982		30.7746	30.982	30.9129				30.982		30.6608	11	0.815575	phage terminase, large subunit, pbsx fam
ureaplasma.match.563613.1	27.5304	23.4667	27.3954	27.3954	27.3954	28.2051	28.0702	28.1377	28.1377	28.1377	28.0702	28.1377	28.1377	28.0702	28.1377	28.0702	28.1377	28.1377	28.0702	27.7284	19	1.072	lysine--tRNA ligase
ureaplasma.match.558813.1	27.3705	21.9298	27.3353	27.3705	27.3353	28.1787	28.0805	28.1787	28.1787	28.1787	28.1296	28.0314	28.1787	28.0805	28.0805	28.0805	28.1787	28.1787	28.0805	27.6398	19	1.42071	DNA topoisomerase I
ureaplasma.match.567313.1	27.6447	22.807	27.2455	27.3453	27.3453	28.0439	28.0439	28.0439	28.0439	28.0439	28.0439	28.0439	28.0439	27.9441	27.9441	28.0439	28.0439	28.0439	28.0439	27.6212	19	1.19775	tryptophan--tRNA ligase
ureaplasma.match.545913.1		26.4957	27.9202		27.9343															27.4501	3	0.82652	protein of unknown function
ureaplasma.match.556513.1	28.2883	21.1204	28.2883	28.2883	28.2883	27.8075	27.8075	27.9857	27.9857	27.9857	27.8075	27.8075	27.9857	27.8075	27.8075	27.8075	27.9857	27.9857	27.8075	27.613	19	1.58313	conserved hypothetical protein
ureaplasma.match.573513.1	25.2747	29.0727	25.641	25.2747	25.641	28.2051	27.5946	28.2051	28.2051	28.2051	28.2051	28.2051	28.2051	27.5946	28.2051	27.5946	27.5946	28.2051	28.2051	27.5439	19	1.16094	conserved hypothetical protein
ureaplasma.match.570013.1	26.8542	26.2316	26.9395	26.9395	26.9395	26.769	26.8542	26.8542	26.9395	26.9395	26.9395	26.8542	26.769	26.8542	26.8542	30.0926	30.2469	30.2469	30.0926	27.5374	19	1.40579	conserved hypothetical protein
ureaplasma.match.546613.1	27.3349	34.0568	27.0353	27.0353	26.9585	27.0353	27.0737	27.1505	28.0018	27.1505	27.0737	26.9969	27.1505	27.0737	27.0737	27.0737	27.1505	27.1505	27.1505	27.5119	19	1.60039	putative lipoprotein
ureaplasma.match.563363.1	27.3946	22.4513	27.3946	27.3946	27.3946	28.0332	27.9055	27.9055	27.9055	27.9055	27.9055	27.8416	27.9055	27.9055	27.8416	27.9055	27.9055	27.9055	27.8416	27.5075	19	1.24301	formate--tetrahydrofolate ligase
ureaplasma.match.549263.1	25.8547	29.2735	25.8547	25.8547	25.8547	28.2222	27.7778	27.7778	27.7778	27.7778	27.7778	28	27.7778	27.7778	27.7778	27.7778	27.7778	27.7778	28	27.4984	19	0.938192	nitrogen fixation protein NifU
ureaplasma.match.558213.1	27.1357	22.2446	27.0939	27.1357	27.1357	27.8057	27.9397	27.9732	27.9732	27.9732	27.9397	27.9732	27.9732	27.9732	27.9732	27.9732	27.9397	27.9732	28.0402	27.4826	19	1.31565	cation-transporting ATPase family protei
ureaplasma.match.558413.1	27.2152	26.5512	27.1449	27.1449	27.1449	27.5668	27.6371	27.6371	27.6371	27.6371	27.6371	27.5668	27.6371	27.6371	27.5668	27.6371	27.5668	27.6371	27.6371	27.4652	19	0.292745	HDIG domain protein
ureaplasma.match.576913.1							23.7237			24.3867	24.3867	25.7384				23.7237	24.3867	24.3867	23.7237	24.3071	8	0.664933	putative lipoprotein, degenerate
ureaplasma.match.580313.1		21.0526	22.9437	20.9957			22.6757	23.3766	22.9025	23.1602		23.1602	23.1602	23.3766				23.1293		22.7212	11	0.863121	conserved hypothetical protein
ureaplasma.match.564663.1	19.4444	21.1806	19.4444	19.4444																19.8785	4	0.868056	integrase-recombinase protein
ureaplasma.match.553163.1	25.2588	23.2742	25.2588	25.2588	25.2588	28.1573	28.3644	30.9524	28.1573	28.1573	28.1573	27.9503	28.1573	28.3644	28.1573	28.3644	28.1573	27.9503	28.3644	27.459	19	1.76786	DNA-directed RNA polymerase, delta subun
ureaplasma.match.560863.1	25.8838	25.9567	25.6506	25.8838	25.8838	28.1566	28.0303	28.0303	28.0303	28.0303	28.0303	27.904	28.0303	28.0303	27.904	28.0303	28.0303	28.0303	28.0303	27.4504	19	0.984384	conserved hypothetical protein
ureaplasma.match.581863.1	27.4648	22.75	27.6995	27.6995	27.6995	27.6995	27.6995	27.6995	27.6995	27.6995	27.6995	27.6995	27.6995	27.6995	27.6995	27.6995	27.6995	27.6995	27.6995	27.4267	19	1.13378	SsrA-binding protein
ureaplasma.match.565913.1	22.1323					23.5681	22.3156				21.1002	20.7328		23.1552	22.0056	22.409		22.8704	21.7622	22.2051	10	0.874745	restriction-modification enzyme MpuUVI S
ureaplasma.match.553663.1		26.8595	25.1994	23.126			24.5614	25.1994	24.4019	25.3589	25.7956	25.1994	25.3589	25.1994			25.7956	24.2424	25.7956	25.1495	14	0.881272	conserved hypothetical protein
ureaplasma.match.553313.1	27.6042	21.5143	27.6042	27.6042	27.474	27.7344	27.7995	27.7995	27.7995	27.7995	27.7995	27.7995	27.7995	27.7995	27.7995	27.7995	27.7995	27.7995	27.7995	27.4173	19	1.4328	ATP synthase F1, alpha subunit family pr
ureaplasma.match.572363.1					20.1646						28.0849									24.1247	2	5.60047	putative lipoprotein
ureaplasma.match.558763.1	28.1746	22.4543	27.7778	27.7778	27.7778	27.7778	27.7778	27.381	27.381	27.381	27.7778	27.7778	27.381	27.7778	27.7778	27.7778	27.381	27.7778	27.7778	27.4141	19	1.21953	conserved hypothetical protein
ureaplasma.match.548963.1	25.9958	23.9617	25.9958	25.9958	25.9958															25.589	5	0.909698	nucleoside 2-deoxyribosyltransferase sup
ureaplasma.match.579513.1	26.8983	23.6111	26.8983	26.8983	26.8983	27.907	27.6486	27.7778	27.7778	27.7778	28.0362	28.0362	27.7778	27.6486	28.0362	27.6486	27.7778	27.7778	27.6486	27.3937	19	0.998228	NusG family protein
ureaplasma.match.555313.1			45.4358	44.1441																44.79	2	0.913308	hypothetical protein
ureaplasma.match.547813.1	27.6215	23.5556	27.451	27.7067	27.451	27.4809	27.6506	27.6506	27.6506	27.6506	27.6506	27.5657	27.6506	27.6506	27.5657	27.6506	27.6506	27.6506	27.5657	27.3931	19	0.932258	thiamine biosynthesis/tRNA modification
ureaplasma.match.576113.1	27.1395	24.1679	27.0922	27.0449	27.0922	27.7069	27.6596	28.0651	27.6596	27.6123	27.6123	27.6596	27.6596	27.6596	27.7069	27.6596	27.6596	27.6596	27.6596	27.3777	19	0.821513	chaperone ClpB
ureaplasma.match.558863.1	26.4605	22.2999	26.3746	26.2393	26.3746	27.9514	28.0382	28.0382	28.0382	28.0382	28.0382	28.0382	28.0382	28.0382	27.9514	28.0382	28.0382	28.0382	28.0382	27.3742	19	1.4108	ferrichrome transport ATP-binding protei
ureaplasma.match.549763.1				21.0849		21.9981	22.8895	23.3816	22.193	22.193			21.902	23.285		23.285	23.285	23.285	24.5045	22.7739	12	0.920106	restriction-modification enzyme subunit
ureaplasma.match.572563.1	25.641	27.7778		24.8677	24.8677	24.1026	24.1026	24.1026	24.1026	24.1026	24.1026	24.1026	24.1026	24.1026	24.1026	24.1026	24.1026	24.1026	24.1026	24.4772	18	0.924129	hypothetical protein
ureaplasma.match.571763.1	31.0606	24.5495	31.0606	31.0606	31.0606	26.5152	26.5152	26.5152	26.5152	26.5152	26.5152	26.5152	26.5152	26.5152	26.5152	26.5152	26.5152	26.5152	26.5152	27.3686	19	2.00926	phosphohistidinoprotein-hexose phosphotr
ureaplasma.match.578913.1	28.2353	21.8121	28.2353	28.2353	28.2353	27.8431	27.451	27.451	27.451	27.451	27.451	27.451	27.451	27.451	27.451	27.451	27.0588	27.451	27.451	27.3193	19	1.37913	ribosomal protein S20
ureaplasma.match.565713.1	27.2872	23.545	27.685	27.685	27.685	27.4463	27.4463	27.5259	27.5259	27.5259	27.4463	27.5259	27.4463	27.4463	27.6054	27.4463	27.5259	27.5259	27.4463	27.3038	19	0.915723	serine--tRNA ligase
ureaplasma.match.578763.1	25.5208	22.9323	25.5208	25.5208	25.5208	27.9232	27.9232	28.0977	28.0977	28.0977	28.2723	27.9232	28.0977	27.9232	27.9232	27.9232	28.0977	27.9232	27.9232	27.2191	19	1.46909	guanylate kinase
ureaplasma.match.546013.1	25.5489	36.5854	25.3493	25.3493	25.4491	27.0459	27.0459	27.0459	27.0459	27.0459	27.0459	27.0459	27.0459	27.0459	27.0459	27.0459	27.0459	27.0459	27.0459	27.2066	19	2.36947	phenylalanyl-tRNA synthetase, alpha subu
ureaplasma.match.546963.1		24.2009	26.8559	26.6934			27.3173	27.2727	27.2727	26.8717		27.2282	26.8717	27.6738				27.451		26.8827	11	0.93755	conserved hypothetical protein
ureaplasma.match.551463.1	27.261	29.1754	27.1318	27.261	27.1318	27.0092	27.0092	27.0092	27.0092	27.0092	27.0092	27.0092	27.0092	27.0092	27.0092	27.0092	26.8775	27.0092	27.141	27.1626	19	0.496465	putative membrane protein
ureaplasma.match.552413.1		24.5726	23.227		23.227	23.3831	25.7407	25.5556	25.5556	25.3704	25.7407	25.7407	25.5556	25.7407	25.7407	25.7407	25.5556	25.5556	25.7407	25.1614	17	0.940849	type I restriction enzyme, truncation
ureaplasma.match.544763.1	23.4007	26.945	23.4007	23.4007	23.4007	25.2931	25.2931	25.2931	25.2931	25.2931	25.2931	25.2931	25.2931	25.2931		25.2931	25.2931	25.2931	25.2931	24.9644	18	0.942727	putative tRNA binding domain protein
ureaplasma.match.559763.1	25.7239	28.9562	25.7239	25.6566	25.7912	27.4074	27.4074	27.4747	27.4747	27.4747	27.4074	27.138	27.4747	27.4074	27.2054	27.5622	27.4747	27.4747	27.4074	27.1391	19	0.834713	putative membrane protein
ureaplasma.match.561513.1	25.9091	30.9788	25.9091	25.9091	25.9091	27.2727	27.2727	27.1212	27.1212	27.1212	27.2727	27.2727	27.1212	27.2727	26.9697	27.2727	27.1212	27.1212	27.4242	27.1249	19	1.08038	LemA family
ureaplasma.match.554863.1		22.9039	25.9369	24.8352			25.9341	26.0073	25.8608	25.9341		26.1538	25.7875	25.7875				26.0073		25.559	11	0.945997	conserved hypothetical protein
ureaplasma.match.579863.1	26.9627	32.3353	26.9962	26.9627	26.7696	26.834	26.7696	26.834	26.834	26.834	26.834	26.6409	26.834	26.7696	26.834	26.7696	26.834	26.834	26.6409	27.1117	19	1.26819	putative membrane protein
ureaplasma.match.553963.1	27.1186	20.8577	27.1186	27.1186	27.1186	27.5424	27.5424	27.5424	27.5424	27.5424	27.5424	27.5424	27.5424	27.5424	27.5424	27.5424	27.5424	27.5424	27.5424	27.1013	19	1.52219	UMP kinase
ureaplasma.match.563113.1	28.3632	23.0216	28.2969	28.2969	28.2969	27.0378	27.0378	27.0378	27.0378	27.0378	27.0378	27.0378	27.0378	27.0378	27.0378	27.0378	27.0378	27.104	27.0378	27.0984	19	1.11994	2,3-bisphosphoglycerate-independent phos
ureaplasma.match.568463.1							24.5955					24.7033		24.5955	24.7033	24.5955	22.693		22.693	24.0827	7	0.950574	conserved hypothetical protein
ureaplasma.match.557463.1		28.4314	27.1003	26.0163			26.8293	25.4743	25.2033	25.2033		26.5583	26.5583	26.8293				26.8293		26.4575	11	0.95142	conserved hypothetical protein
ureaplasma.match.580163.1		27.6596	19.8198																	23.7397	2	5.54354	putative lipoprotein
ureaplasma.match.566213.1	26.3611	30.791	26.4395	26.4395	26.4395	26.0258	26.1821	32.5815	26.143	26.1039	26.143	25.9735	25.9867	26.1821	26.143	26.143	29.902	30.7018	24.0977	27.0937	19	2.17771	DNA topoisomerase IV, A subunit
ureaplasma.match.582213.1	26.9062	28.849	27.1457	27.1058	27.1058	26.9461	26.986	26.986	26.986	26.986	27.0259	27.0259	26.986	26.986	26.7465	26.986	26.9461	26.9461	26.986	27.0862	19	0.435002	lipoprotein
ureaplasma.match.551863.1	25.6651	23.7805	25.6651	25.6651	25.6651	27.6995	27.6995	27.6995	27.6995	27.856	27.6995	27.6995	27.6995	27.6995	27.6995	27.6995	27.6995	27.6995	27.6995	27.0732	19	1.16632	uracil-DNA glycosylase
ureaplasma.match.558913.1	24.0893	24.2912	29.0476	21.7172	24.164	28.125	27.907	27.907	27.907	27.907	27.907	27.907	27.907	27.7778	27.907	27.7778	28.125	28.125	27.7778	27.067	19	1.94452	conserved domain protein
ureaplasma.match.573563.1	26.1803	25.988	26.4664	26.1803	26.4664	27.3247	27.3247	27.3247	27.3247	27.3247	27.3247	27.3247	27.3247	27.3247	27.3247	27.3247	27.3247	27.3247	27.3247	27.0436	19	0.493179	deoxyguanosine kinase
ureaplasma.match.554663.1	26.2956	22.6378	26.2316	26.2316	26.1676	27.5862	27.6501	27.5223	27.5862	27.5862	27.5223	27.5223	27.5223	27.6501	27.5223	27.5862	27.5223	27.5862	27.8595	27.0415	19	1.20888	dna damage inducible protein - mate tran
ureaplasma.match.570213.1	25.8772	34.6939	25.8772	25.8772	25.8772	26.8212	26.8212	26.8212	26.8212	26.8212	26.7108	26.8212	26.8212	26.8212	26.8212	26.8212	26.8212	26.8212	26.8212	27.031	19	1.89619	ribosome small subunit-dependent GTPase
ureaplasma.match.554963.1	26.2592	27.6423	26.2592	26.2026	26.2592	27.1081	27.2213	27.2213	27.2213	27.2213	27.2213	27.1081	27.2213	27.2213	27.1081	27.2213	27.2213	27.2213	27.2213	27.02	19	0.425621	putative lipoprotein
ureaplasma.match.568563.1	27.2566	16.78	27.1976	27.1976	27.1976	27.6696	27.6106	27.6106	27.6106	27.6106	27.6106	27.6106	27.6106	27.6106	27.6106	27.6106	27.6106	27.5516	27.6106	26.9568	19	2.47006	DAK2 domain protein
ureaplasma.match.580963.1	25.8297	33.3333	25.2101	26.5512	26.2626	27.381	26.5512	27.381	25.8297	27.381	27.381	27.9762	27.381	26.5512	26.1183	26.5512	25.8297	25.974	26.1183	26.9259	19	1.7152	MTA/SAH nucleosidase
ureaplasma.match.548913.1		25.6651	27.9279	26.1261			29.1667	28.3784	27.4775	27.4775		27.9279		27.4074				27.2523		27.4807	10	1.01309	conserved hypothetical protein
ureaplasma.match.569063.1	26.2545	30.6944	26.2993	26.2097	26.2097	26.8817	26.8369	26.8369	26.8369	26.8369	26.8369	26.8817	26.8369	26.8369	26.8817	26.8369	26.8369	26.8817	26.8369	26.9244	19	0.947461	ATP-dependent DNA helicase PcrA
ureaplasma.match.560263.1	26.8994	23.7624	26.8994	26.9678	26.8994	27.3785	27.447	27.447	27.447	27.447	23.0769	27.3785	27.447	27.447	27.3785	27.447	27.447	27.447	27.447	26.9005	19	1.25042	replicative DNA helicase
ureaplasma.match.561963.1	27.3777	22.2469	27.3777	27.3315	27.3777	27.1468	27.0545	27.1006	27.1006	27.1006	27.1468	27.0545	27.1006	27.0545	27.1006	27.0545	27.1006	27.1006	27.1006	26.8962	19	1.1319	ribonuclease R
ureaplasma.match.574713.1	22.5035	27.1976	22.5035	22.5035	22.5035	23.488	23.6287	23.6287	23.6287	23.6287	23.6287	23.6287	23.6287	23.6287	23.6287	23.6287	23.6287	23.6287		23.5691	18	1.02203	conserved hypothetical protein
ureaplasma.match.559463.1	24.5662	20.915	24.5662	24.5662	24.5662	25.1928	25.1928	25.2785		25.2785	25.3642	25.3642	25.2785	25.1928	25.1928	25.1928	25.2785	25.1928	25.1928	24.854	18	1.02589	segregation and condensation protein B
ureaplasma.match.557963.1	26.327	26.5583	26.3447	26.2739	26.327	27.0932	26.9605	26.9782	26.9782	26.9782	26.9782	27.1109	26.9782	26.9605	27.0932	26.9605	26.9782	26.9605	26.9782	26.8325	19	0.294775	conserved hypothetical protein
ureaplasma.match.553513.1	27.1224	23.8739	27.1591	27.0856	27.1591	26.9386	26.9386	26.9019	26.9386	26.9386	26.9386	27.0856	26.9386	26.9386	27.0121	26.9386	26.9386	26.9386	26.9754	26.8295	19	0.720686	alanine--tRNA ligase
ureaplasma.match.548313.1	26.5173	22.3206	26.5173	26.5173	26.5173	27.3576	27.1709	27.2642	27.2642	27.2642	27.1709	27.1709	27.2642	27.1709	27.1709	27.1709	27.2642	27.2642	27.1709	26.8173	19	1.12905	hemin transport system permease
ureaplasma.match.551113.1	26.7992	25.9795	26.7992	26.7992	26.7992	27.4621	27.4621	26.5152	26.4205	26.5152	26.7045	26.5152	26.5152	27.4621	26.5152	27.4621	26.5152	26.5152	27.4621	26.801	19	0.446365	signal recognition particle-docking prot
ureaplasma.match.546363.1	28.6213	26.0138	25.7926	26.5583	26.5583	26.6667	26.5766	28.5714	26.5766	26.5766	27.8161	26.4865	26.5766	26.5766	26.6667	26.6667	26.5766	26.5766	26.5766	26.7911	19	0.737363	conserved hypothetical protein TIGR00481
ureaplasma.match.546513.1	27.1889	22.8956	27.1121	27.2657	27.1121	26.8817	26.9585	26.9585	26.9585	26.9585	27.1121	26.8817	26.9585	26.9585	26.8817	27.0353	26.9585	26.9585	26.9585	26.7892	19	0.9488	pyrimidine-nucleoside phosphorylase
ureaplasma.match.581763.1	27.008	21.1679	27.008	27.008	27.008	27.1084	27.1084	27.1084	27.1084	27.1084	27.1084	27.1084	27.1084	27.1084	27.1084	27.1084	27.1084	27.1084	27.1084	26.7746	19	1.35838	fatty acid/phospholipid synthesis protei
ureaplasma.match.549213.1		22.449	25.6516			24.4709	25.1462	24.2092		24.0876	23.9659	24.9518		25.1462		25.1462	26.1419	23.6524	26.2391	24.7122	13	1.05609	conserved hypothetical protein
ureaplasma.match.575663.1	27.5538	29.2535	27.6882	27.6882	27.6882	26.3441	26.3441	26.3441	26.3441	26.3441	26.3441	26.3441	26.3441	26.3441	26.3441	26.3441	26.3441	26.3441	26.3441	26.7731	19	0.811394	phosphatase family protein
ureaplasma.match.548763.1	26.4874	26.1261	26.5689	26.5689	26.4874	26.8134	26.7319	26.8949	26.8949	26.8949	26.8949	26.8949	26.8949	26.7319	27.4725	26.7319	26.8949	26.8949	26.7319	26.769	19	0.266792	ATPase, AAA family
ureaplasma.match.570563.1	25.848	30.2013	25.8065	25.731	25.731	26.9006	26.7836	26.7836	26.7836	26.7836	26.7836	26.7836	26.6667	26.7836	26.7836	26.7836	26.7836	26.7836	26.7836	26.752	19	0.934986	degV family protein
ureaplasma.match.550363.1	26.569	23.8889	26.7085	26.7085	26.7085	26.9874	26.9874	26.9874	26.9874	26.9874	26.9177	26.9177	26.9874	26.9874	26.9177	26.9874	26.9874	26.9874	26.9874	26.7473	19	0.704285	glutamyl-tRNA(Gln) amidotransferase, sub
ureaplasma.match.568163.1	26.0133	25.9958	26.0133	26.0133	26.0133	26.9581	27.0188	27.0188	27.0188	27.0188	27.0073	27.0188	27.0188	27.0188	27.0188	27.0188	27.0188	26.9581	27.0188	26.7463	19	0.452594	arginine--tRNA ligase
ureaplasma.match.560063.1	23.4127	33.8308	22.7969	22.9885	22.9885	27.385	27.2727	27.2727	27.2727	27.2727	27.2727	27.1605	27.2727	27.2727	27.2727	27.2727	27.2727	27.2727	27.2727	26.7282	19	2.46128	putative lipoprotein
ureaplasma.match.551163.1	27.0153	26.5686	27.0153	27.0153	27.0153	27.2331	26.5795	26.5795	26.5795	26.5795	26.5365	26.7974	26.5795	26.5795	26.5795	26.5795	26.6521	26.5795	26.5795	26.7181	19	0.220659	transcription termination factor NusA
ureaplasma.match.551513.1	25.8467	27.1242	25.8467	25.8467	25.8467	26.9162	26.9162	26.9162	26.9162	26.9162	26.9162	26.738	26.9162	26.9162	26.738	26.9162	26.9162	26.9162	26.9162	26.6832	19	0.450368	aminoacyl-tRNA hydrolase
ureaplasma.match.581463.1	25.7548	28.6738	25.7548	25.7548	25.7548	26.8022	26.8022	26.8022	26.8022	26.8022	26.8022	26.7406	26.8022	26.8638	26.8022	26.7406	26.8022	26.8022	26.8022	26.677	19	0.649992	magnesium transporter
ureaplasma.match.574013.1	25.3333	19.6745	25.3333	25.3333	25.3333	27.5556	27.5556	27.5556	27.5556	27.5556	27.5556	27.5556	27.5556	27.5556	27.5556	27.5556	27.5556	27.5556	27.1111	26.6495	19	1.9216	conserved domain protein
ureaplasma.match.571813.1	26.6106	23.7333	26.6106	26.6106	26.6106	26.704	26.704	26.704	26.704	26.704	27.7623	26.704	26.704	26.704	26.704	26.704	27.7623	26.704	26.704	26.6394	19	0.782462	citrate-dependent iron transport, membra
ureaplasma.match.567863.1	22.7764	27.044	22.2469		22.2469	22.4829	23.225	23.225	23.225	23.225	23.225	22.4829	23.225	23.225	22.4829	21.831	23.225	23.225	23.225	23.1025	18	1.08533	conserved hypothetical protein
ureaplasma.match.573613.1	26.2055	31.8008	26.8386	26.1579	26.0444	26.3536	26.3536	26.3536	26.3536	26.3536	26.3536	26.4188	26.3536	26.3536	26.3536	26.3536	26.3536	26.3536	26.3536	26.6348	19	1.25972	HsdM
ureaplasma.match.562263.1						41.2245				39.6825										40.4535	2	1.09032	conserved hypothetical protein
ureaplasma.match.571613.1	26.8187	26.7327	26.9737	26.8187	26.8187	26.6667	26.5574	26.4481	26.5574	26.5574	26.5574	26.5574	26.5574	26.5574	26.5574	26.5574	26.5574	26.5574	26.5574	26.6298	19	0.136052	apurinic endonuclease (APN1)
ureaplasma.match.575813.1	26.9006	24.5955	26.7057	26.7057	26.7057	26.7057	26.7057	26.7057	26.7057	26.7057	26.7057	26.7057	26.7057	26.7057	26.7057	26.7057	26.7057	26.7057	26.7057	26.6049	19	0.488638	ferritin domain protein
ureaplasma.match.547063.1	26.9231	15.4762	26.9788	26.9383	26.9788	27.2931	27.2931	27.2931	27.2931	27.2931	27.2931	27.2931	27.2931	27.2931	27.2931	27.2931	27.2931	27.2931	27.2931	26.5999	19	2.69742	putative membrane protein
ureaplasma.match.571863.1	27.1137	23.6407	27.0403	27.0165	27.0165	26.6278	26.6278	26.6278	26.6278	26.6278	26.6278	26.6278	26.6278	26.5306	26.6278	26.6278	26.6278	26.6278	26.6278	26.5537	19	0.727877	putative membrane protein
ureaplasma.match.559263.1	26.0122	24.3671	25.9804	25.9567	25.9567	26.8441	26.8441	26.8441	26.7887	26.8441	26.8441	26.8441	26.8441	26.8441	26.7887	26.8441	26.8441	27.0351	26.8441	26.5353	19	0.640295	putative membrane protein
ureaplasma.match.551763.1	25.1142	27.4763	24.8858	25.1142	25.1142	26.9406	26.9406	26.9406	26.9406	26.9406	26.9406	26.9406	26.9406	26.9406	26.9406	26.9406	26.9406	26.9406	26.2136	26.534	19	0.813242	MraZ protein
ureaplasma.match.555863.1						21.5054	21.5054	21.5054	21.5054	21.5054	23.9437	21.5054	21.5054	21.5054	20.6751	23.9437	23.9437	21.5054	21.097	21.9394	14	1.11129	conserved domain protein
ureaplasma.match.548613.1	25.9058	28.0374	25.8152	25.8152	25.8152	26.6304	26.721	26.5399	26.5399	26.5399	26.721	26.721	26.5399	26.721	26.6304	26.721	26.5399	26.5399	26.6304	26.5329	19	0.494846	ferrichrome ABC transporter
ureaplasma.match.547163.1	28.7195	32.2148	28.3567	28.5122	28.4603	28.5831	28.7195	28.5937	28.3567	28.3567		28.5418	28.3567	28.7195	28.7195	28.7195	25.9259	27.7778	28.4085	28.5579	18	1.1177	DNA topoisomerase IV, B subunit
ureaplasma.match.577563.1		27.3446	24.8945	23.2068			24.3243	25.3165	24.3243	23.8739		25.7384	23.8739	25.2252				24.8945		24.8197	11	1.11907	conserved hypothetical protein
ureaplasma.match.581663.1	26.506	24.1692	26.506	26.506	26.506	26.7068	26.7068	26.7068	26.7068	26.7068	26.7068	26.7068	26.7068	26.7068	26.7068	26.7068	26.7068	26.7068	26.7068	26.531	19	0.577999	peptide-methionine (S)-S-oxide reductase
ureaplasma.match.574463.1	25.9795	26.6212	25.9795	25.9795	25.9795	26.6426	26.6426	26.6426	26.6426	26.6426	26.6426	26.6426	26.6426	26.6426	26.6426	26.6426	26.5823	26.6426	26.6426	26.4987	19	0.275808	phosphoglucomutase/phosphomannomutase fa
ureaplasma.match.570463.1	25.9518	29.7962	25.9518	25.9518	25.9518	26.418	26.418	26.418	26.418	26.418	26.418	26.3403	26.418	26.418	26.418	26.418	26.418	26.418	26.418	26.4936	19	0.822555	potassium channel protein
ureaplasma.match.570963.1	26.817	21.1896	26.817	26.817	26.817	26.5664	26.817	26.817	26.817	26.817	26.817	26.9424	26.817	26.817	26.5664	26.817	26.817	26.817	26.5664	26.4879	19	1.28698	deoxyribonuclease, TatD family
ureaplasma.match.553813.1	26.7932	25.8216	26.7229	26.9339	26.7932	26.6526	26.5823	26.5823	26.087	26.087	26.5823	26.5823	26.087	26.9565	26.5823	26.087	26.6667	26.087	26.512	26.4841	19	0.334324	glycyl-tRNA synthetase (Glycine--tRNA li
ureaplasma.match.577263.1	25.9009	25.7548	27.4336	26.1261	25.9009	26.1261	26.5766	26.5766	26.5766	26.5766	26.5766	26.3514	26.5766	26.5766	26.5766	26.5766	26.5766	26.5766	26.3514	26.4362	19	0.369365	putative membrane protein
ureaplasma.match.550213.1	27.4038	23.5632	27.673	27.4038	27.2436	26.2821	26.2821	26.2821	26.2821	26.2821	26.4423	26.4423	26.2821	26.2821	26.2821	26.2821	26.7628	26.2821	26.2821	26.423	19	0.83908	conserved hypothetical protein
ureaplasma.match.575963.1	26.7229	22.9255	26.7229	26.7229	26.5823	26.5823	26.5823	26.5823	26.5823	26.5823	26.5823	26.5823	26.5278	26.5823	26.5823	26.5823	26.5823	26.5823	26.5823	26.4092	19	0.845418	ribonuclease III
ureaplasma.match.572513.1	25.3535	22.5185	25.3535	25.3535	25.3535	26.9697	26.9697	26.9697	27.0707	26.9697	26.8687	26.9697	26.9697	26.9697	26.9697	26.9697	26.9697	26.9697	26.9697	26.3952	19	1.15494	aspartate--ammonia ligase
ureaplasma.match.569863.1	25.8109	24.8205	25.8109	25.8109	25.8109	26.7081	26.57	26.7081	26.7081	26.7081	26.57	26.6391	26.7081	26.6391	26.6391	26.6391	26.7081	26.7771	26.6391	26.3908	19	0.523691	glutamate--tRNA ligase
ureaplasma.match.575413.1	26.896	21.2963	26.822	26.7851	26.7851	26.5631	26.6001	26.6001	26.6001	26.6001	26.5359	26.6001	26.6001	26.6001	26.6001	26.6001	26.6001	26.6001	26.5631	26.3604	19	1.23042	isoleucine--tRNA ligase
ureaplasma.match.564613.1	26.6348	20.5464	26.7943	26.9537	26.7943	26.4753	26.6348	26.6348	26.6348	26.6348	26.6348	26.6348	26.6348	26.6348	26.6348	26.6348	26.6348	26.6348	26.6348	26.3395	19	1.40612	ATP/GTP-binding protein
ureaplasma.match.556963.1	25.7081	25.3333	25.7081	25.7081	25.7081	26.5795	26.5795	26.5795	26.5795	26.5795	26.5795	26.5795	26.5795	26.5795	26.5795	26.5795	26.5795	26.5795	26.5795	26.3305	19	0.435394	HIT family protein
ureaplasma.match.580063.1	26.6362	25.8547	26.6362	26.6362	26.6362	26.1796	26.3318	26.1796	26.1796	26.1796	26.3318	26.1796	26.1796	26.3318	26.1796	26.3318	26.1796	26.1796	26.1796	26.2907	19	0.210532	conserved hypothetical protein
ureaplasma.match.549563.1	25.574	26.5173	25.574	25.574	25.574	26.4613	26.4613	26.4613	26.4613	26.4613	26.4613	26.4613	26.5403	26.4613	26.4613	26.4613	26.4613	26.4613	26.4613	26.2816	19	0.376007	histidine--tRNA ligase
ureaplasma.match.577663.1	25.7745	23.516	25.8441	25.7745	25.7745	26.518	27.8571	26.518	26.518	26.518	26.518	26.518	26.518	26.5799	26.518	26.518	26.518	26.518	26.518	26.2809	19	0.811493	CTP synthase
ureaplasma.match.561013.1	25	26.8983	25	25	25.119	26.6667	26.5476	26.5476	26.5476	26.5476	26.5476	26.5476	26.5476	26.5476	26.5476	26.5476	26.5476	26.5476	26.5476	26.2528	19	0.65455	conserved hypothetical protein
ureaplasma.match.567163.1	24.3243	29.8387	23.8739	24.3243	24.3243	26.5766	26.5766	26.5766	26.5766	26.5766	26.5766	26.5766	26.5766	26.5766	26.5766	26.5766	26.5766	26.5766	26.5766	26.2504	19	1.31535	conserved hypothetical protein
ureaplasma.match.571913.1	25.9156	26.6362	25.962	25.962	25.8755	26.2865	26.3329	26.2865	26.2865	26.2865	26.2865	26.2865	26.2865	26.3329	26.2865	26.2865	26.2865	26.2865	26.2401	26.232	19	0.180971	ppGpp 3'-pyrophosphohydrolase
ureaplasma.match.566313.1	24.2009	28.2051	24.2009	24.2009	24.2009	26.484	26.7123	26.7123	26.7123	26.7123	26.7123	26.484	26.7123	26.7123	26.484	26.7123	26.7123	26.7123	26.7123	26.2261	19	1.13339	ribosomal protein L9
ureaplasma.match.554013.1											32.4699				34.1524					33.3112	2	1.18971	superfamily II DNA and RNA helicase
ureaplasma.match.582113.1	26.2726	21.8213	26.4368	26.4368	26.4368	26.4368	26.5463	26.4368	26.4368	26.4368	26.4915	26.5463	26.4368	26.5463	26.4368	26.5463	26.4368	26.4368	26.6557	26.2227	19	1.06868	oligoendopeptidase F
ureaplasma.match.566663.1	25.4971	28.9141	25.2632	25.2632	25.2632	26.1988	26.1988	26.3158	26.3158	26.3158	26.1988	26.4327	26.3158	26.1988	26.3158	26.1988	26.3158	26.3158	26.1988	26.2125	19	0.768793	ABC transporter, permease protein
ureaplasma.match.570163.1	24.0741	29.7872	24.023	24.023	24.0741	26.5046	26.6204	26.5046	26.6204	26.6204	26.5046	26.2731	26.6204	26.6204	26.5046	26.6204	26.6204	26.6204	26.5046	26.1969	19	1.35951	triacylglycerol lipase
ureaplasma.match.564263.1	26.5521	22.4547	26.4565	26.6476	26.7431	26.2655	26.361	26.361	26.2655	26.361	26.361	26.2655	26.361	26.361	26.361	26.361	26.361	26.361	26.361	26.1906	19	0.913143	hemin permease
ureaplasma.match.563263.1	27.2664	21.5762	27.2664	27.2664	27.2664	26.1506	26.2204	26.2204	26.2204	26.2204	26.2204	26.2204	26.1506	26.2204	26.0809	26.2204	26.2204	26.2204	26.2204	26.1815	19	1.20058	glutamyl-tRNA(Gln) amidotransferase, sub
ureaplasma.match.575713.1	25.0482	23.8689	25.2408	25.2408	25.2408	26.5896	26.5896	26.5896	26.5896	26.5896	26.5896	26.5896	26.5896	26.5896	26.5896	26.5896	26.5896	26.5896	26.7823	26.1625	19	0.809876	rRNA methylase
ureaplasma.match.555213.1	25.4065	23.1818	25.5589	25.5589	25.5589	26.484	26.484	26.4333	26.4333	26.4333	26.484	26.5348	26.4333	26.484	26.5348	26.4333	26.4333	26.4333	26.5348	26.0968	19	0.80998	putative ABC substrate-binding protein -
ureaplasma.match.558963.1	26.0568	27.9279	25.9413	26.0568	25.872	26.0106	25.9413	25.9413	25.8258	25.9413	25.9875	26.103	25.8489	25.9413	26.103	25.9413	26.0106	25.9413	26.0568	26.0763	19	0.455295	DNA polymerase III, alpha subunit, Gram-
ureaplasma.match.557263.1	26.0708	26.7229	26.257	26.257	26.257	26.1639	25.9777	25.9777	25.8845	25.9777	25.9777	25.9777	25.8845	25.9777	25.9777	25.9777	25.9777	25.9777	25.9777	26.0659	19	0.197524	heat-inducible transcription repressor H
ureaplasma.match.565313.1	22.1212	26.6667	22.1212	22.1212	22.1212	27.2727	26.9697	27.2727	27.2727	27.2727	26.9697	27.2727	27.2727	26.9697	27.2727	26.9697	26.9697	26.6667	27.2727	26.0447	19	2.09087	conserved hypothetical protein
ureaplasma.match.563213.1	25.7862	32.4948	25.7862	25.4717	25.4717	24.5283	25.7862	25.7862	25.7862	25.7862	25.7862	25.7862	25.7862	25.7862	25.7862	25.7862	25.7862	25.7862	25.4717	26.0234	19	1.59539	putative lipoprotein
ureaplasma.match.550863.1	25.5885	27.1318	25.5885	25.5885	25.5885	26.044	26.044	26.044	26.044	26.044	26.044	26.044	26.044	26.1035	25.9681	26.044	26.044	26.044	26.044	26.0045	19	0.332751	tRNA modification GTPase TrmE
ureaplasma.match.556463.1	26.2077	25.5428	25.8454	25.9662	25.8454	26.0192	26.1391	26.0192	26.0192	26.0192	26.0192	26.0192	26.0192	26.1391	26.0192	26.1391	26.0192	26.0192	26.0192	26.0019	19	0.14204	DNA-formamidopyrimidine glycosylase
ureaplasma.match.580563.1	26.1261	29.7436	26.1261	26.1261	26.1261	25.71	25.6353	25.2654	25.71	25.71	25.71	25.71	25.71	25.6353	25.71	25.6353	25.71	25.9091	25.8333	25.9917	19	0.93465	ATP-dependent RNA helicase
ureaplasma.match.550413.1	24.2652	28.3354	24.3277	24.3277	24.3902	26.329	26.329	26.2039	26.2664	26.2664	26.329	26.2664	26.2664	26.3915	26.329	26.329	26.2664	26.2664	26.329	25.9902	19	0.997673	cardiolipin synthase
ureaplasma.match.568263.1						21.9048	24.498	26.2295	24.9064	24.3386	26.2295	24.498	25	24.498	24.498	24.5509	23.0159	26.2295		24.6459	13	1.22741	hypothetical protein
ureaplasma.match.547013.1	24.3446	22.7806	25.8398	25.8398	25.8398	25.5556	27.4359	27.4359	25.5556	25.5556	27.1795	27.4359	25.5556	27.4359	27.4359	25.5556	25.5556	25.5556	25.5556	25.9709	19	1.21213	conserved hypothetical protein
ureaplasma.match.576063.1	24.0796	29.0064	24.0333	24.0796	24.0437	26.2696	26.3158	26.3158	26.362	26.3158	26.3158	26.3158	26.3158	26.3158	26.2235	26.2696	26.1773	26.362	26.3158	25.9701	19	1.18741	conserved hypothetical protein
ureaplasma.match.563513.1	25.4438	23.2356	25.2437	25.2437	25.2437	26.327	26.327	26.4331	26.4331	26.4331	26.1146	26.327	26.4331	26.327	26.327	26.327	26.4331	26.4331	26.327	25.9691	19	0.800563	ferrichrome ABC transporter
ureaplasma.match.581613.1	25.7652	19.774	25.7095	25.7652	25.7095	26.4329	26.4886	26.4329	26.4329	26.4329	26.4886	26.4886	26.4329	26.4886	26.4329	26.4886	26.4329	26.4329	26.4886	25.9536	19	1.52631	ABC transporter, ATP-binding protein
ureaplasma.match.547913.1	22.9045	17.6471	23.1969	22.872	23.3222		22.872	22.742	22.7745	22.742	22.8395	22.7819	22.742	22.872	23.0713	22.9695	22.742	22.7096	22.6237	22.5792	18	1.24355	conserved hypothetical protein
ureaplasma.match.552263.1	26.7816	26.9395	26.6667	26.6667	26.6667	25.6322	25.6322	25.6322	25.6322	25.6322	25.6322	25.6322	25.6322	25.7471	25.6322	25.6322	25.6322	25.6322	25.6322	25.9309	19	0.503254	DNA polymerase type-A family protein
ureaplasma.match.573213.1		29.6066	25.6881	25.6881			25.3823	25.3823	25.3823	25.3823		25.6881	25.6881	25.3823				25.3823		25.8775	11	1.24585	conserved hypothetical protein
ureaplasma.match.572663.1	18.75	24.5833	18.75	18.75	19.0972	20	20		20	20	20	20	20	20	20	20	20	20	20	19.9961	18	1.24874	conserved hypothetical protein
ureaplasma.match.563063.1	25.5088	28.9855	25.5088	25.5088	25.5993	25.735	25.8254	25.7802	25.8254	25.8254	25.8706	25.8706	25.8254	25.8254	25.8254	25.8254	25.7802	25.8254	25.735	25.9203	19	0.752456	ABC transporter, permease protein
ureaplasma.match.572963.1	25.7019	20.915	25.0718	24.1742	25.7205	25.6299	25.7739	25.7554			25.342	25.126	25.7554	25.7739	25.342	25.7739			25.6299	25.1657	15	1.2523	divergent AAA domain family
ureaplasma.match.572413.1	26.2069	19.8198	25.9134	25.977	25.9195	26.3793	26.3793	26.3793	26.3793	26.3793	25.5499	26.3793	26.3793	26.3793	26.3793	26.3793	26.3793	26.3793	26.3793	25.9115	19	1.49399	ABC transporter, ATP-binding protein
ureaplasma.match.573063.1	25.6066	27.8505	25.5428	25.5428	25.5428	25.8621	25.8621	25.8621	25.8621	25.8621	25.8621	25.9898	25.8621	25.7982	25.8621	25.8621	25.8621	25.8621	25.8621	25.9062	19	0.489225	methionine--tRNA ligase
ureaplasma.match.556213.1	26.6667	35.865	26.6667	26.6667	26.6667	25	25	25	25	25	25	24.6667	25	25	25	25	25	25	25	25.9052	19	2.51333	ATP synthase delta subunit domain protei
ureaplasma.match.565113.1	26.0922	24.0506	26.152	26.2118	26.152	25.9061	25.9061	25.9061	25.9061	25.9061	25.9061	25.9061	25.9061	25.9061	25.9061	25.9061	25.9061	25.8467	25.9061	25.8571	19	0.450291	conserved hypothetical protein
ureaplasma.match.550313.1	26.8595	27.0153	26.8595	26.8595	26.8595	25.4821	25.4821	25.4821	25.4821	25.4821	25.4821	25.4821	25.4821	25.4821	25.4821	25.4821	25.4821	25.4821	25.3444	25.8455	19	0.643304	tRNA pseudouridine synthase A
ureaplasma.match.544963.1	28.6667	21.0697	28.3333	28.6667	28.3333	25.6667	25.6667	25.6667	25.6667	25.6667	21.2121	25.6667	25.6667	25.6667	25.6667	25.6667	25.6667	25.6667	25.6667	25.7868	19	2.01278	conserved hypothetical protein
ureaplasma.match.553413.1	26.0794	21.831	26.0219	26.0794	26.0794	25.9067	25.9067	25.9067	25.9067	25.9067	25.9067	25.9067	25.9067	25.9067	25.9067	25.9067	25.9067	25.9067	25.9067	25.7256	19	0.945479	conserved hypothetical protein
ureaplasma.match.545563.1			24.9793														26.7906			25.885	2	1.28079	conserved hypothetical protein
ureaplasma.match.548563.1	25.9335	19.4444	25.9674	25.9674	25.9674	25.2958	26.205	26.205	26.205	25.2477	26.239	26.2729	26.205	26.205	26.239	26.205	26.205	26.205	26.205	25.7063	19	1.54511	p115 protein
ureaplasma.match.557413.1	24.5742	27.7354	24.6959	24.5742	24.6959	25.9124	25.7908	25.7908	25.7908	25.7908	25.7908	25.9124	25.7908	25.7908	25.9124	25.7908	25.7908	25.7908	25.7908	25.669	19	0.703239	putative membrane protein
ureaplasma.match.564963.1	24.4726	26.4664	24.9501	24.3671	24.3671	25.8333	25.9375	25.9375	25.9375	25.9375	25.9375	25.8333	25.9375	25.9375	25.9375	25.9375	25.7292	25.9375	25.8333	25.6435	19	0.613155	conserved hypothetical protein
ureaplasma.match.580213.1	24.3495	26.2993	24.4968	24.3986	24.4477	25.8223	25.7732	25.9696	25.9696	25.9696	25.7732	25.8223	25.9696	25.7732	25.8714	25.7732	25.9696	25.9205	25.9205	25.5942	19	0.633371	putative lipoprotein
ureaplasma.match.561613.1	24.5955	25.7875	24.5955	24.5955	24.4876	25.6742	25.89	25.89	25.89	25.89	25.89	25.7821	25.89	25.89	25.89	25.89	25.89	25.89	25.89	25.5893	19	0.544944	S-adenosyl-methyltransferase MraW
ureaplasma.match.562063.1						19.4787	24.5765	23.4234	23.9001	23.4234	23.8095	23.2591	23.4685	24.2746	23.9139	21.7631	21.978	22.796	22.796	23.0615	14	1.30266	multiple banded antigen
ureaplasma.match.558613.1	22.807	22.1461	24.7166	22.807	24.7166	26.7574	26.087	26.3039	26.3804	26.3039	26.087	26.7574	26.3039	26.3039	26.7574	26.3039	26.087	26.087	26.3804	25.5839	19	1.44816	conserved hypothetical protein
ureaplasma.match.576463.1	24.2033	25.4386	24.2033	24.2033	24.2033	25.7537	26.0121	26.4214	26.0121	26.0121	26.0121	25.8398	26.0121	26.0121	25.7537	26.0121	25.8398	26.0121	25.8398	25.5682	19	0.747701	serine/threonine kinase
ureaplasma.match.554563.1	25.7797	26.6082	25.8041	25.7797	25.7797	25.4142	25.4386	25.4142	25.4142	25.4386	25.4142	25.4386	25.4142	25.4142	25.4386	25.4386	25.4142	25.4142	25.4142	25.5617	19	0.295146	conserved hypothetical protein
ureaplasma.match.549713.1	24.8914	22.9167	24.8914	24.8914	25.0155	25.8164	25.8164	25.8164	25.8164	25.8164	25.8164	25.8164	25.8164	25.7548	25.8164	25.8164	25.8164	25.8164	25.8164	25.4723	19	0.721546	putative ABC substrate-binding protein -
ureaplasma.match.573863.1	26.1128	22.4274	26.0138	26.1622	26.0138	25.4698	25.4698	25.5193	25.5193	25.5193	25.4204	25.5193	25.5193	25.4698	25.5193	25.5193	25.5193	25.5193	25.4698	25.4581	19	0.773256	DNA ligase, NAD-dependent
ureaplasma.match.555813.1	25.8929	18.8534	25.6944	25.6944	25.6944	25.8929	25.7937	25.7937	25.7937	25.7937	25.6944	25.8929	25.7937	25.7937	25.8929	25.7937	25.7937	25.7937	25.7937	25.4284	19	1.59357	ABC transporter, permease protein
ureaplasma.match.571213.1							27.561	30.0077		30.0077	29.6104	27.3279	29.8742		27.6074	26.9737		29.6424		28.7347	9	1.31621	conserved hypothetical protein
ureaplasma.match.554163.1	24.1186	29.8246	24.1987	24.1186	24.1987	25.4808	25.5609	25.3205	25.4006	25.3205	25.5609	25.4808	25.3205	25.5609	25.5609	25.5609	25.3205	25.3205	25.641	25.4142	19	1.20128	tyrosine--tRNA ligase
ureaplasma.match.558363.1	26.6212	18.6047	26.3333	26.6212	26.5074	25.8889	25.5556	25.5556	25.5556	25.5556	25.5556	25.5556	25.5556	25.5556	25.5556	25.5556	25.6667	25.4444	25.5556	25.4105	19	1.69694	pseudouridine synthase, RluA family
ureaplasma.match.573663.1	24.0741	33.7687	24.0741	24.0741	24.0741	25.1852	25.1852	25.1852	25.1852	25.1852	25.1852	25.1852	25.1852	25.1852	25	25.1852	25.1852	25.1852	25.1852	25.3933	19	2.07936	ATP synthase F1, delta subunit
ureaplasma.match.581513.1		26.3447	30.6306	29.2237			27.3973	28.7671	30.3855	29.5045		29.7297	29.2793	27.3973				29.2793		28.9035	11	1.33086	conserved hypothetical protein
ureaplasma.match.579013.1	24.9342	28.1746	25.1683	24.9342	25.0805	25.2863	25.1982	25.2863	25.2863	25.2863	25.2276	25.2276	25.2863	25.1982	25.257	25.1982	25.2863	25.2863	25.1982	25.358	19	0.690725	endonuclease/exonuclease/phosphatase fam
ureaplasma.match.571313.1						28.9474	24.0196	24.0196	24.0196	24.0196	23.3918	24.0196	24.0196	24.0196	24.6154	24.0196	24.0196	24.0196	24.0196	24.3693	14	1.33934	conserved hypothetical protein
ureaplasma.match.563763.1	24.1195	30.7944	23.9617	24.3716	23.9617	25.1331	25.3461	25.2396	25.3461	25.3461	25.3461	25.4526	25.3461	25.3461	25.3461	25.3461	25.3461	25.2396	25.2396	25.3489	19	1.41544	holliday junction DNA helicase RuvB
ureaplasma.match.567613.1	25.4902	25.0704	26.0669	25.8362	25.9516	25.0288	25.2595	25.2595	25.2595	25.2595	25.1442	25.1442	25.2595	25.2595	25.1442	25.2595	25.2595	25.2595	25.1442	25.3346	19	0.293617	conserved hypothetical protein
ureaplasma.match.564413.1	29.7872	25.731	29.7872	29.6986	29.7872	31.2057	31.2057	31.2057	31.2057	31.2057	31.117	31.2057		31.2057	31.2057	31.2057	31.2057	31.2057	31.2057	30.5765	18	1.35388	chaperone protein DnaJ
ureaplasma.match.546713.1	25.6149	30.6667	26.039	26.0035	26.039	24.6819	24.7668	24.8516	24.8516	24.8516	24.6819	24.6819	24.8516	24.6819	24.7668	24.7668	24.8516	24.6819	24.7668	25.3209	19	1.38508	nicotinate (nicotinamide) nucleotide ade
ureaplasma.match.546213.1	24.611	24.3299	24.611	24.5167	24.5639	25.5068	25.5068	25.6483	25.6483	25.6483	25.554	25.6954	25.6483	25.5068	25.5068	25.5068	25.6483	25.6483	25.5068	25.3059	19	0.485941	tex domain/RNA binding domain protein
ureaplasma.match.577813.1		26.8994	28.1879	24.7423			27.1523	28.8591	28.9183	27.9642			27.9642	25.614				28.0353		27.4337	10	1.36011	conserved hypothetical protein
ureaplasma.match.558263.1		21.5986	19.4757	19.4757	19.4757	16.6667	19.1011	20.1149	20.1149	20.1149	19.1011	18.7266	20.1149	19.1011	16.6667	19.1011		20.1149	16.6667	19.1607	17	1.36146	conserved hypothetical protein
ureaplasma.match.548663.1	19.2118	25.7862	19.9333		19.6745	21.8814	22.0859	22.0859	22.0859	22.0859	22.3919	22.1374	22.0859	22.0859	21.6117	22.0859	21.8814	22.0859	21.8814	21.8377	18	1.36637	conserved hypothetical protein
ureaplasma.match.566913.1	24.5955	23.4811	24.5955	24.5955	24.5955	25.2427	25.5663	25.5663	25.5663	25.5663	25.5663	25.5663	25.5663	25.5663	25.5663	25.5663	25.5663	25.5663	25.5663	25.2352	19	0.584019	conserved hypothetical protein
ureaplasma.match.582263.1	24.7453	30.8943	24.6725	24.6725	24.6725	24.9636	24.9636	24.9636	24.9636	24.9636	24.9636	24.9636	24.9636	24.9636	24.9636	24.9636	24.9636	24.9636	24.9636	25.2183	19	1.37927	chromosomal replication initiator protei
ureaplasma.match.556413.1	23.4811	22.906	23.4811	23.4811	23.4811	25.6979	25.78	25.9442	25.9442	25.9442	25.9442	25.9442	25.9442	25.78	25.78	25.78	25.9442	25.9442	25.78	25.2096	19	1.14113	HD domain protein
ureaplasma.match.555113.1						32.6531					30.0535				32.1285					31.6117	3	1.37466	site-specific recombinase family protein
ureaplasma.match.575363.1	24.8205	30.2189	24.8205	24.8205	24.9231	24.9231	24.9231	25.0256	25.0256	24.9231	24.9231	24.9231	25.0256	24.9231	25.0256	24.9231	24.9231	24.8205	24.9231	25.2018	19	1.21686	NAD+ dependent glycerol-3-phosphate dehy
ureaplasma.match.545013.1	24.7222	27.1186	24.5833	24.4444	24.5833	25	25.8333	24.8611	24.8611	24.8611	25.8333	25	24.8611	25.8333	24.7222	25.8333	24.8611	24.8611	25.9722	25.1919	19	0.684664	RNA methyltransferase, TrmH family, grou
ureaplasma.match.560713.1	25.9076	22.4374	26.7327	25.9076	26.7327	24.9175	25.0825	25.0825	25.0825	25.0825	25.0825	25.0825	25.0825	25.0825	24.9175	25.0825	25.0825	25.0825	25.0825	25.1865	19	0.87092	recombination protein RecR
ureaplasma.match.569763.1	33.6182	28.4826	33.6182	33.6182	33.9031	34.188		34.188	34.188	34.188	34.188	34.3305		34.375	34.188	34.188	34.188	34.3305	34.188	33.7629	17	1.38315	ribosomal protein L3
ureaplasma.match.552813.1	24.4306	26.0219	24.4306	24.5342	24.4306	25.3623	25.2588	25.3623	25.3623	25.3623	25.3623	25.3623	25.3623	25.2588	25.3623	25.2588	25.3623	25.3623	25.2588	25.1845	19	0.419479	phosphofructokinase
ureaplasma.match.549463.1	23.3083	28.2167	22.9323	22.9323	22.9323	25.4386	25.5639	25.5639	25.5639	25.5639	25.5639	25.5639	25.5639	25.5639	25.2511	25.5639	25.5639	25.5639	25.5639	25.1462	19	1.28452	GHMP kinase, ATP-binding domain protein
ureaplasma.match.560113.1	23.6974	26.822	23.6377	23.6974	23.6974	25.4818	25.4104	25.4104	25.4104	25.4104	25.4902	25.4104	25.4104	25.4104	25.4818	25.4104	25.4104	25.4818	25.4818	25.1402	19	0.835932	putative ABC substrate-binding protein -
ureaplasma.match.554463.1	26.3566	21.2207	26.1202	25.9136	25.8029	25.0277	25.0277	25.0277	25.0277	25.0277	25.1384	25.0277	25.0277	25.0277	26.3158	25.0277	25.0277	25.0277	25.0277	25.1158	19	1.06361	GTP-binding protein
ureaplasma.match.567913.1	22.2999	32.037	22.2999	22.2999	22.2999	25.4366	25.4366	25.4366	25.4366	25.4366	25.4366	25.2847	25.4366	25.4366	25.3607	25.4366	25.4366	25.4366	25.3607	25.1077	19	2.12	putative membrane protein
ureaplasma.match.569663.1	24.2963	27.6042	24.2963	24.2963	24.2963	25.1852	25.1852	25.1852	25.1852	25.1852	25.037	25.037	25.1852	25.1852	25.1852	25.1852	25.1852	25.1852	25.037	25.102	19	0.704992	tRNA (guanine-N(7)-)-methyltransferase
ureaplasma.match.574313.1	24.6377	24.4306	24.7492	24.6377	24.7492	25.0836	25.1951	25.1951	25.1951	25.1951	25.3066	25.1951	25.1951	25.1951	25.1951	25.1951	25.1951	25.1951	25.1951	25.0492	19	0.26079	conserved hypothetical protein
ureaplasma.match.561563.1	25.7235	18.2841	25.2717	25.2717	25.2717	25.2717	25.2717	25.2717	25.2717	25.2717	26.2681	25.3623	25.3623	25.2717	25.2717	25.2717	26.2681	25.2717	25.2717	25.0422	19	1.66719	ferrichrome ABC transporter
ureaplasma.match.557763.1	23.5619	25.2632	23.6407	23.5619	23.6407	25.2955	25.3743	25.4531	25.4531	25.4531	25.3743	25.4531	25.5319	25.3743	25.4531	25.3743	25.4531	25.4531	25.4531	25.0325	19	0.762104	conserved hypothetical protein
ureaplasma.match.566613.1	25.0704	23.9875	25.0704	25.0704	25.0704	25.2113	25.0704	25.0704	25.0704	25.0704	25.0704	25.1643	25.1174	25.0704	25.0704	25.1174	25.0704	25.0704	25.0704	25.0307	19	0.255578	copper-transporting P-type ATPase
ureaplasma.match.560513.1		28.4281	23.5632	24.1379			24.1379	24.6032	24.1379	23.5632		23.5632	24.6032	23.5632				23.5632		24.3513	11	1.41383	conserved hypothetical protein
ureaplasma.match.548463.1	23.6742	30.3351	23.5795	23.3902	23.4848	25.0236	25.0236	25.118	25.118	25.118	25.118	25.0236	25.118	25.0236	25.0236	24.9292	25.118	25.118	25.0236	25.019	19	1.43807	hypothetical ferrichrome ABC transporter
ureaplasma.match.568063.1	24.3354	29.4643	24.3354	23.3831	24.3354	24.8945	24.8945	24.8945	24.8945	24.8945	24.8945	24.8945	24.8945	24.8945	24.8945	24.8945	24.8945	24.8945	24.8945	24.9672	19	1.15482	peroxiredoxin
ureaplasma.match.547213.1	25.0891	23.4742	25.0446	24.9554	25.0446	25.1337	25.1783	24.9109	24.9109	24.9109	25.1783	25.1337	24.9109	25.1783	25.1337	25.1783	24.9109	24.9109	25.1337	24.9643	19	0.377419	putative lipoprotein
ureaplasma.match.546113.1	26.462	29.1262	26.6082	26.462	26.6082	24.2029	24.2029	24.2029	24.2029	24.2029	24.3478	24.058	24.2029	24.2029	24.2029	24.2029	24.3478	24.058	24.2029	24.953	19	1.40258	tRNA pseudouridine synthase B
ureaplasma.match.565213.1											22.3164						24.3386			23.3275	2	1.42994	DNA primase
ureaplasma.match.549113.1	24.2173	28.5047	23.9411	23.9411	23.9411	24.954	25.046	24.954	28.6822	22.2917	24.954	24.954	24.954	25.046	24.954	25.046	22.2917	26.3158	25.046	24.9492	19	1.60193	conserved hypothetical protein
ureaplasma.match.553263.1	24.359	25.7081	24.5726	24.5726	24.5726	25	25	25	25	25	25	25	25	25	25	25	25	25	25	24.9361	19	0.277133	conserved hypothetical protein TIGR00043
ureaplasma.match.578313.1	24.2739	30.03	24.1679	24.1679	26.8817	24.5538	24.5055	24.5055	24.5055	24.5055	24.5055	24.4573	24.4573	24.5055	24.5055	24.4573	24.5055	24.5055	24.5538	24.8711	19	1.37276	conserved hypothetical protein
ureaplasma.match.555613.1	24.9482	22.9833	24.5342	24.5342	24.5342	24.9482	25.0518	25.0518	25.0518	25.0518	25.0518	24.9482	25.0518	25.0518	25.0518	25.0518	25.0518	25.0518	25.0518	24.8448	19	0.488815	DHH family protein
ureaplasma.match.567463.1	24.2933	25.9091	25.2004	24.2638	24.2344	24.8233	24.7939	24.7792	24.7939	24.7644	24.7939	24.7792	24.7792	24.7939	24.7644	25.1326	24.7792	25.1326	24.8086	24.8221	19	0.370548	efflux ABC transporter, permease protein
ureaplasma.match.578613.1	23.7624	20.7447	23.7624	23.7624	23.7624	25.4125	25.4125	25.4125	25.4125	25.4125	25.4125	25.4125	25.4125	25.4125	25.4125	25.4125	25.4125	25.4125	25.4125	24.8195	19	1.2018	conserved hypothetical protein
ureaplasma.match.552313.1	25.1167	28.9377	24.6904	24.8243	24.8175	24.5493	24.4609	24.424	24.4326	24.4284	24.3027	24.4487	24.4284	24.4648	24.4756	24.3053	24.3472	24.4456	24.4475	24.7551	19	1.03317	fibronectin repeat protein
ureaplasma.match.578063.1	24.0981	24.5053	24.0741	24.0981	24.0981	24.9275	25.0725	24.9275	24.9275	24.9275	24.9639	24.9275	24.9275	25.0725	24.9275	25.0725	24.9275	24.9275	24.9275	24.7542	19	0.369995	dTMP kinase
ureaplasma.match.566713.1	24.2188	28.3333	24.2188	24.2188	24.2188	24.8416	24.5881	24.5881	24.5881	24.5881	24.5881	24.5881	24.5881	24.5881	24.5881	24.5881	24.7148	25	24.5881	24.7491	19	0.89224	methyltransferase family protein
ureaplasma.match.561913.1	25.5079	23.9327	25.5831	25.2069	25.5831	24.605	24.4545	24.6802	24.605	24.605	24.4545	24.5297	24.605	24.4545	24.5297	24.4545	24.6802	24.3655	24.5297	24.7035	19	0.443155	hemolysin
ureaplasma.match.555663.1	23.4528	31.1178	23.2356	23.2356	23.2356	24.5385	24.6471	24.6471	24.6471	24.6471	24.6471	24.6471	24.6471	24.6471	24.6471	24.6471	24.7557	24.6471	24.6471	24.702	19	1.65395	putative membrane protein
ureaplasma.match.569313.1	23.251	25.8454	23.1481	23.251	23.251	24.9231	25.0256	25.0256	25.0256	25.0256	25.0256	24.8205	25.0256	25.0256	25.0256	25.1282	25.0256	25.0256	25.1282	24.6844	19	0.799498	putative ABC substrate-binding protein -
ureaplasma.match.563563.1	25.4167	29.6943	25.2083	25.4167	25.2083	24.1667	24.1667	24.1667	24.1667	24.1667	24.1667	24.1667	24.1667	24.1667	24.1667	24.1667	23.7525	24.1667	24.1667	24.677	19	1.31387	conserved hypothetical protein TIGR00246
ureaplasma.match.577213.1	25	27.2455	25	25	25	24.6499	24.3697	24.3697	24.3697	24.3697	24.3697	24.3697	24.3697	24.3697	24.3697	24.3697	24.3697	24.3697	24.3697	24.6685	19	0.676641	holo-(acyl-carrier-protein) synthase
ureaplasma.match.563013.1	22.7806	24.5662	22.7806	22.7806	22.7806	27.2348	24.6449	24.6449	24.6449	24.6449	24.6449	27.2348	24.6449	24.6449	27.2348	24.6449	24.6449	24.6449	24.6449	24.6572	19	1.37494	putative lipoprotein
ureaplasma.match.573113.1	23.9766	21.7822	23.9766	23.7817	23.8791	25.0487	25.0487	25.0487	25.0487	25.0487	25.0487	25.0487	25.0487	25.0487	25.0487	25.0487	25.0487	25.0487	25.0487	24.6357	19	0.840022	ferric anguibactin transport system perm
ureaplasma.match.578263.1	23.4211	28.5124	23.5965	23.5965	23.5965	24.5614	24.6491	24.7368	24.6491	24.6491	24.6491	24.4737	24.6491	24.6491	24.6491	24.6491	24.5614	24.6491	24.6491	24.6078	19	1.04824	DNA polymerase III, beta subunit
ureaplasma.match.581213.1						30.5556					29.5033				32.4324					30.8304	3	1.48379	site-specific recombinase
ureaplasma.match.578713.1	23.3533	25.3535	23.1537	23.1537	23.1537	24.9501	24.9501	24.9501	24.9501	24.9501	24.9501	24.9501	24.9501	24.9501	24.9501	24.9501	24.9501	24.9501	24.9501	24.6036	19	0.749564	preprotein translocase, SecE subunit fam
ureaplasma.match.545313.1	23.7817	24.0741	23.6066	23.7817	23.7817	24.7813	24.7813	24.7813	24.7813	24.7813	24.7813	24.7813	24.7813	24.7813	24.7813	24.7813	24.7813	24.7813	24.7813	24.5244	19	0.448727	conserved hypothetical protein
ureaplasma.match.545613.1	21.8022	22.1435	24.1874	24.4812	25.0226	24.8941	24.8615	24.8941	24.8615	24.8941	24.9267	24.6334	24.8941	24.8941	24.9267	24.8289	24.8941	24.8941	24.8941	24.5173	19	0.91865	type I site-specific deoxyribonuclease,
ureaplasma.match.571963.1	25.1101	18.1481	23.7517	25.1101	24.6696	24.9263	24.9263	24.9263	24.9263	24.9263	24.9263	24.9263	24.9263	24.7788	24.9263	24.9263	24.9263	24.9263	25.0737	24.5135	19	1.56814	phosphoglycolate phosphatase
ureaplasma.match.571563.1	23.9875	25.1603	23.9875	23.9875	23.9875	24.6106	24.6106	24.6106	24.6106	24.6106	24.6106	24.6106	24.6106	24.6106	24.6106	24.6106	24.6106	24.6106	24.6106	24.5084	19	0.303343	thioredoxin
ureaplasma.match.552563.1	23.6129	29.0476	23.6887	23.621	23.6129	24.4289	24.3866	24.4646	24.4289	24.443	24.3866	24.3866	24.4214	24.3655	24.4078	24.3866	24.3997	24.4078	24.4214	24.4905	19	1.15006	efflux ABC transporter, permease protein
ureaplasma.match.547413.1											34.6065				36.7424					35.6745	2	1.51034	conserved hypothetical protein
ureaplasma.match.580763.1	22.7758			24.9135																23.8446	2	1.51158	conserved hypothetical protein
ureaplasma.match.570713.1	23.544	28.7115	23.544	23.544	23.544	24.4025	24.4654	24.4654	24.4654	24.4654	24.4025	24.4025	24.4654	24.4654	24.4025	24.4654	24.4025	24.4654	24.4654	24.4784	19	1.09143	amino acid transporter protein
ureaplasma.match.556563.1	24.7549	23.8667	24.6324	24.7549	24.6324	24.3542	24.4772	24.3542	24.3542	24.3542	24.9462	24.2312	24.3542	24.4772	24.2312	24.4772	24.3542	24.3542	24.2312	24.4312	19	0.240626	putative membrane protein
ureaplasma.match.546763.1	21.4286	32.0755	21.5986	21.5986	21.5986	24.4898	24.6599	24.6599	24.6599	24.6599	24.6599	24.6599	24.6599	24.6599	24.6599	24.6599	24.6599	24.6599	24.6599	24.3878	19	2.26284	holliday junction ATP-dependent DNA heli
ureaplasma.match.550163.1	24.3319	21.0914	24.186	24.3319	24.0506	24.3319	24.4726	24.4726	24.4726	24.4726	24.4726	24.4726	24.4726	24.4726	24.4726	27.2171	24.4726	24.4726	24.3319	24.3722	19	1.03043	methyltransferase GidB
ureaplasma.match.568213.1	22.6027	30.6306	22.7169	22.6027	22.8311	24.3151	24.4292	24.4292	24.4292	24.4292	24.4292	24.4292	24.3151	24.4292	24.3151	24.4292	24.4292	24.4292	24.4292	24.3711	19	1.67648	conserved hypothetical protein
ureaplasma.match.567763.1	24.4845	26.7943	24.3986	24.3755	24.3986	24.3755	23.8587	24.0682	23.9449	23.9449	24.6339	24.031	23.9449	23.8587	24.7201	23.9449	24.031	24.5478	24.5704	24.3646	19	0.654978	acetate kinase
ureaplasma.match.561113.1	22.3152	28.2828	22.4547	22.4547	22.4547	24.5467	24.5179	24.6862	24.6862	24.6862	24.6556	24.6556	24.6862	24.5179	24.6556	24.5467	24.6862	24.6862	24.5467	24.3538	19	1.32319	triose-phosphate isomerase
ureaplasma.match.561263.1	24.2955	27.6867	24.3299	24.2955	24.3299	24.1237	24.1237	24.1237	24.1581	24.1237	24.1237	24.0206	24.1237	24.1581	24.0893	24.1237	24.1237	24.1237	24.055	24.3438	19	0.814371	DNA polymerase III subunit alpha
ureaplasma.match.566413.1	22.2222	23.4007	22.2222	22.2222	22.2222	24.8408	25.0531	25.0531	25.0531	25.0531	25.0531	25.0531	25.0531	25.0531	24.8408	25.0531	25.0531	25.0531	24.8408	24.3366	19	1.18246	conserved hypothetical protein
ureaplasma.match.555513.1	23.9492	22.2222	23.9492	23.9492	23.9492	24.6334	24.5357	24.4379	24.4379	24.4379	24.5357	24.6334	24.4379	24.5357	24.6334	24.5357	24.4379	24.4379	24.6334	24.2802	19	0.556928	ferrichrome ABC transporter
ureaplasma.match.554263.1							21.5374							23.7374						22.6374	2	1.55559	putative membrane protein
ureaplasma.match.558063.1	25.1758	21.6703	24.8945	24.8945	24.8945	24.0506	24.1913	24.1913	24.1913	24.1913	24.1913	24.0506	24.1913	24.1913	24.0506	24.1913	24.1913	24.1913	24.1913	24.1992	19	0.701845	ABC transporter
ureaplasma.match.566113.1	25.4386	24.5955	25.4386	25.4386	25.4386	23.8095	23.8095	23.8095	23.8095	23.8095	23.8095	23.8095	23.8095	23.8095	23.8095	23.8095	23.8095	23.8095	23.8095	24.1939	19	0.684218	ribonuclease P protein component
ureaplasma.match.557913.1	24.2902	23.8739	24.5005	24.3954	24.3954	24.109	24.109	24.109	24.109	24.109	24.0042	24.109	24.109	24.109	24.109	24.109	24.109	24.109	24.109	24.1514	19	0.145726	ribonuclease HII
ureaplasma.match.559863.1	23.9327	32.9412	23.9327	23.7602	23.8896	23.674	23.5878	23.5878	23.5446	23.5878	23.5878	23.5878	23.5878	23.5878	23.6309	23.5878	23.5878	23.5878	23.6309	24.1481	19	2.13297	phenylalanyl-tRNA synthetase, beta subun
ureaplasma.match.558463.1	23.7148	24.6959	23.7148	23.7148	23.7148	24.2123	24.2123	24.2123	24.2123	24.2123	24.2123	24.2123	24.2123	24.2123	24.2123	24.2123	24.2123	24.2123	24.2123	24.133	19	0.247711	conserved hypothetical protein
ureaplasma.match.580113.1	22.3856	28.6624	22.4401	22.4401	22.4401	24.3021	24.3021	24.3021	24.2474	24.3021	24.3021	24.3021	24.3021	24.3021	24.2474	24.3021	24.3021	24.0832	24.3021	24.1195	19	1.34385	oligoendopeptidase F
ureaplasma.match.578663.1	23.7736	20.5063	23.8994	23.7736	23.7736	24.5283	24.5283	24.4025	24.4025	24.4025	24.4025	24.5283	24.4025	24.5283	24.4025	24.5283	24.4025	24.5283	24.5283	24.118	19	0.918722	1-acyl-sn-glycerol-3-phosphate acyltrans
ureaplasma.match.569463.1						22.807	23.361	23.361	23.361	23.361	23.361	22.9917	23.361	23.361	23.361	23.361	23.2687	23.361	23.361	23.2885	14	0.170562	putative lipoprotein
ureaplasma.match.560763.1	24.8718	27.8764	23.8667	23.8667	23.8667	23.7333	23.6667	24.1333	23.7833	24.0667	24.1333	23.6915	24.1333	23.7333	23.7833	23.7333	23.7833	23.7833	23.7333	24.1179	19	0.951964	Phase variable lipoprotein
ureaplasma.match.551313.1	24.1692	25.641	24.2515	24.1692	24.1692	23.9551	23.8532	23.9551	23.9551	23.9551	24.0571	24.0571	23.9551	23.9551	24.0571	23.8532	24.0571	23.9551	23.9551	24.104	19	0.387929	tRNA(Ile)-lysidine synthetase
ureaplasma.match.580413.1	21.9153	27.451	21.9697	21.9697				22.8361	22.8361	22.8361		22.9167					22.8361	22.8361		23.0403	10	1.60679	conserved hypothetical protein
ureaplasma.match.561463.1	24.2704	25.2408	24.2912	24.2912	24.2912	23.8204	23.7339	23.7121	23.8749	23.8749	24.2146	23.8749	23.7121	23.8965	24.3678	23.7443	24.3326	24.2563	24.1037	24.1002	19	0.367923	endonuclease/exonuclease/phosphatase fam
ureaplasma.match.545263.1		27.4194	22.8956	20.4082			23.9057	23.2323	23.9057	23.9057		23.2323	24.2424	23.9057				23.2323		23.6623	11	1.62545	conserved hypothetical protein
ureaplasma.match.575163.1	24.5053	22.7969	24.5053	24.5053	24.5053	24.0487	24.0487	24.0487	24.0487	24.0487	24.0487	24.0487	24.0487	24.0487	24.0487	24.0487	24.0487	24.0487	24.0487	24.079	19	0.363895	co-chaperone GrpE
ureaplasma.match.554513.1	22.4719	29.9107	22.4719	22.4719	22.4719	24.3446	24.3446		24.3446	24.3446	24.3446	24.7191	24.3446	24.3446	24.3446	24.3446	24.3446	24.3446	24.7191	24.2793	18	1.63083	conserved hypothetical protein
ureaplasma.match.552513.1	22.542	17.7596	22.739	22.6619	22.6619	24.8227	24.9409	24.9409	24.9409	24.9409	24.9409	24.9409	24.9409	24.9409	24.9409	24.9409	24.9409	24.9409	24.9409	24.0747	19	1.8	conserved domain protein
ureaplasma.match.565863.1	25.3687	22.5309	26.4957		25.1576		26.7806	23.1256	26.6667	28.2667		28.2667	25.6748		25.3778	25.0158	26.5537		26.4957	25.8412	14	1.6324	type III restriction-modification system
ureaplasma.match.562613.1	23.4694	26.5487	23.8095	23.8095	23.8095	23.6961	24.7166	23.6961	23.6961	23.6961	24.8299	23.6961	23.6961	24.8299	23.6961	24.7166	23.6961	23.6961	23.5828	24.073	19	0.752562	phosphate acetyltransferase
ureaplasma.match.564563.1	23.4694	31.3131	23.2993	23.4694	23.4694	23.6395	23.6395	23.6395	23.6395	23.6395	23.6395	23.6395	23.6395	23.6395	23.6395	23.6395	23.6395	23.6395	23.6395	23.9986	19	1.77384	conserved hypothetical protein TIGR00257
ureaplasma.match.551713.1	22.7368	25.9518	22.8772	22.807	22.8772	24.2105	24.2105	24.1404	24.1404	24.1404	24.1404	24.3509	24.1404	24.2105	24.2807	24.2105	24.1404	24.1404	24.2105	23.9956	19	0.742025	pyruvate kinase
ureaplasma.match.559613.1	23.0576	30.0153	23.0576	22.9741	23.0576	23.8931	23.726	23.8095	23.8095	23.8095	23.8095	23.8095	23.8095	23.8095	23.9766	23.8095	23.8095	23.8095	23.8931	23.9866	19	1.49738	putative membrane protein
ureaplasma.match.574663.1	24.8	18.9583	24.7619	24.7619	24.7619	24.0381	24.1143	24.0762	24.0762	24.0762	24.0762	24.0762	24.0762	24.0762	24.0762	24.0762	24.0762	24.0762	24.0762	23.9532	19	1.24371	valine--tRNA ligase
ureaplasma.match.561763.1	23.6111	23.0469	23.8965	23.6111	23.6111	24.3094	24.3094	23.7443	23.7443	23.7443	24.4936	23.8965	23.5921	24.3094	23.8965	24.3094	24.4936	24.3094	24.1252	23.9502	19	0.386669	CDP-diacylglycerol--glycerol-3-phosphate
ureaplasma.match.545113.1	24.7748	21.8579	24.5495	24.5495	24.5495	23.8739	23.8739	23.8739	23.8739	23.8739	24.0991	24.0991	23.8739	23.8739	23.8739	23.8739	23.8739	23.8739	23.8739	23.9456	19	0.589211	conserved hypothetical protein
ureaplasma.match.556013.1	23.5556	24.3277	23.5556	23.5556	23.5556	24	24	24	24	24	24	24	24	24	24	24	24	24	24	23.9237	19	0.209078	conserved hypothetical protein
ureaplasma.match.580813.1	23.4375	30.8108	23.3073	23.1771	23.4375	23.5677	23.5677	23.5677	23.4375	23.5677	23.5677	23.5677	23.5677	23.5677	23.5677	23.5677	23.5677	23.5677	23.5677	23.8941	19	1.67845	NAD+ synthetase
ureaplasma.match.553713.1	22.5195	25.6469	22.6867	22.5195	22.6867	23.9514	24.1722	24.1722	24.1722	24.1722	24.1722	24.0066	24.1722	24.1722	24.1722	24.1722	24.117	24.1722	24.117	23.8933	19	0.769391	DNA polymerase III subunits gamma and ta
ureaplasma.match.565813.1		22.5035	20.1439																	21.3237	2	1.66851	conserved hypothetical protein
ureaplasma.match.551963.1	23.5724	18.4211	23.34	23.34	23.4728	24.2394	24.2394	24.2725	24.2725	24.2725	24.2725	24.3717	24.2725	24.2394	24.3056	24.2394	24.2725	24.2725	24.2394	23.7857	19	1.34623	putative membrane protein
ureaplasma.match.549413.1	23.6686	26.9162	23.2742	23.6686	23.2742	23.6686	23.6686	23.6686	23.6686	23.6686	23.6686	23.6686	23.6686	23.6686	23.6686	22.9025	23.6686	23.6686	23.6686	23.7577	19	0.792122	conserved hypothetical protein
ureaplasma.match.578813.1	23.516	26.9644	23.516	23.516	23.516	23.4018	23.516	23.4018	23.4018	23.4018	23.516	23.4018	23.4018	23.516	23.4018	24.3295	23.4018	23.4018	24.7126	23.7492	19	0.852104	iron(III) dicitrate transport ATP-bindin
ureaplasma.match.550063.1	21.2598	23.1801	21.2598	21.2598	21.2598	24.4444	24.4444	24.4444	24.4444	24.4444	24.4444	24.6914	24.4444	24.4444	24.4444	24.4444	24.4444	24.4444	24.4444	23.7205	19	1.33889	conserved hypothetical protein
ureaplasma.match.568113.1	25.988	33.0827	25.988		26.0309	26.1273	25.9849	25.9194	25.6308	25.8964	25.9063	25.6873	25.9849	25.9849	26.1715	26.7532	25.9407	26.1715	26.1715	26.4122	18	1.68109	conserved hypothetical protein
ureaplasma.match.562763.1		22.3214	25.1603		25.3205															24.2674	3	1.68716	integrase-recombinase protein
ureaplasma.match.567513.1	22.9404	31.6667	22.9404	22.9404	22.9404	23.3207	23.4474	23.3207	23.3207	23.3207	23.4474	23.3207	23.3207	23.4474	23.3207	23.4474	23.4474	23.4474	23.3207	23.7199	19	1.93365	NIF3 family protein
ureaplasma.match.545963.1				25.5556			28.0702											28.7879		27.4712	3	1.69737	hypothetical protein
ureaplasma.match.572713.1	23.7304	24.0591	23.8689	23.8227	22.0141	23.7633	23.7171	23.8095	23.8095	23.8095	23.7633	23.7633	23.8095	23.7171	23.8095	23.7171	23.8095	23.8095	23.7633	23.7035	19	0.416102	conserved hypothetical protein
ureaplasma.match.562563.1							25.0377	21.1382	21.1382	21.1382	21.1382		21.1382	24.4898		24.4898	21.1382	21.1382		22.1985	10	1.71369	hypothetical protein
ureaplasma.match.555963.1	24.0685	25.3493	24.1692	23.7664	24.1692	23.5354	23.4343	23.5354	23.5354	23.5354	23.4343	23.3333	23.5354	23.4343	23.3333	23.4343	23.5354	23.5354	23.5354	23.6952	19	0.47541	conserved hypothetical protein
ureaplasma.match.574363.1	23.4172	28.442	23.7223	23.341	23.7223	23.5698	22.8833	23.4935	23.4935	23.4935	22.8833	23.4935	23.4935	22.8833	23.5698	22.8833	24.2504	24.2504	22.8833	23.6931	19	1.22211	cysteine--tRNA ligase
ureaplasma.match.580663.1	20.7349	25.574	20.7904	20.7349	20.8224	24.2982	24.2982	24.2982	24.2982	24.2982	24.2982	24.2982	24.2982	24.2982	24.2982	24.2982	24.1877	24.2982	24.2875	23.6164	19	1.53816	conserved hypothetical protein
ureaplasma.match.573813.1	22.9255	38.0235	23.1944	24.5238	22.7848	22.6442	22.5035	22.6442	22.6442	22.6442	22.6442	22.5035	22.6442	22.5035	22.6442	22.5035	22.6442	22.6442	22.6442	23.5741	19	3.5285	conserved hypothetical protein
ureaplasma.match.575463.1	23.97	19.8285	23.5457	23.5457		19.2029	23.7304	25.5829	23.0352	23.1256	25.8065	23.5457	23.1256	25.5346	24.1294	23.638	23.0978	25.3788	24.6914	23.5841	18	1.74757	DNA methylase
ureaplasma.match.575313.1	23.4286	21	23.4286	23.4286	23.4286	23.4286	23.4286	23.4286	23.4286	23.4286	27.6042	23.4286	23.4286	23.4286	23.4286	23.4286	24.381	23.4286	23.4286	23.5706	19	1.15126	putative lipoprotein
ureaplasma.match.553113.1		27.9403	23.4994	23.5677			23.8281	23.1771	23.1771	23.8281	22.7139	23.8281	23.8281	23.0469			19.3878	23.0469	22.1354	23.3575	14	1.75142	integrase-recombinase protein
ureaplasma.match.548063.1	22.1418	29.0909	22.3128	22.3128	22.3128	22.5543	22.6079	22.6449	22.7642	22.6449	22.6147	22.5543	22.6449	22.5845	22.6751		22.5543	22.6147	22.5845	22.9008	18	1.55311	putative lipoprotein
ureaplasma.match.557163.1	21.7822	28.8747	21.7822	21.7822	21.7822	23.7624	23.7624	23.7624	23.7624	23.7624	23.7624	23.4323	23.4323	23.7624	23.4323	23.7624	23.7624	23.7624	23.7624	23.5625	19	1.51636	conserved hypothetical protein
ureaplasma.match.554363.1	23.6967	23.0926	23.5387	23.4123	23.5387	23.6967	23.5629	23.5703	23.5127	23.6019	23.6335	23.5703	23.5703	23.5703	23.5703	23.5703	23.5703	23.5703	23.6651	23.5534	19	0.128879	putative lipoprotein
ureaplasma.match.557363.1	22.3395	21.8452	22.4274	22.3395	22.2515	23.9965	24.0838	23.9965	23.9965	23.9965	23.9965	23.9965	23.9965	24.0838	23.9965	24.0838	23.9965	23.9965	23.9965	23.5482	19	0.810725	phosphatidate cytidylyltransferase
ureaplasma.match.558113.1	23.8889	27.685	23.8889	23.8889	23.8889	23.224	22.9508	22.9508	22.9508	22.9508	22.6776	23.4973	22.9508	22.9508	22.9508	22.9508	23.224	22.9508	22.9508	23.4406	19	1.10294	conserved hypothetical protein
ureaplasma.match.560363.1	22.2025	33.3333	22.3595	22.4092	22.2911	23.0588	23.0292	22.9929	22.9997	22.9997	22.9997	23.0883	22.9702	23.0292	23.2064	23.0292	22.9997	23.0588	23.1473	23.4318	19	2.4177	putative lipoprotein
ureaplasma.match.544613.1	23.2704	19.0141	23.0189	23.3333	23.0189	23.7736	23.8994	23.7736	23.7736	23.7736	23.7736	23.7736	23.7736	23.8994	23.8994	23.8994	23.7736	23.7736	23.8994	23.4271	19	1.10647	conserved hypothetical protein
ureaplasma.match.576763.1	20.9302	24.6696	21.0728	20.9302	20.9302	24.031	24.031	24.031	24.1379	24.031	24.031	24.031	24.031	24.031	24.031	24.031	24.031	24.031	24.031	23.425	19	1.3131	conserved hypothetical protein
ureaplasma.match.566063.1	23.5722	31.0987	23.2522	23.2219	23.3307	22.9784	22.9784	22.7957	22.7957	22.7957	22.9068	22.9068	22.7957	22.9784	22.7957	22.8763	22.9068	22.9068	22.8763	23.4089	19	1.87435	conserved hypothetical protein
ureaplasma.match.566963.1	23.1481	27.1022	23.0397	22.8613	22.8844	23.4634	23.508	22.9167	22.8902	22.8844	22.8787	22.8787	22.8902	23.5138	23.2506	23.4095	23.3576	23.468	23.2449	23.3469	19	0.944162	conserved hypothetical protein
ureaplasma.match.572063.1	23.9716	27.1449	24.1135	23.9716	23.9716	23.1206	22.8369	22.9787	22.8369	22.8369	22.8369	22.8369	22.8369	22.8369	22.8369	22.8369	22.8369	22.8369	22.8369	23.3324	19	1.04049	RNA methyltransferase, RsmE family
ureaplasma.match.570613.1	22.3958	19.6277	22.3524	22.3958	22.3958	23.9382	23.8095	23.7666	23.6808	23.7666	23.8095	23.8095	23.7666	23.8095	23.834	23.8095	23.7666	23.7666	23.8095	23.2795	19	1.06228	cell division protein
ureaplasma.match.561813.1	22.8311	30.7359	22.9833	23.1355	22.9833	22.9833	22.8311	22.8495	22.6788	22.6788	22.6788	22.9833	22.9833	22.6788	23.4399	22.6788	22.6788	22.6788	22.6788	23.2721	19	1.81897	PhoU family
ureaplasma.match.558313.1	23.5012	26.7057	22.3022	23.5012	22.0624	23.43	22.9885	22.9885	22.9885	22.9885	23.6715	22.9885	22.9885	22.9885	23.6715	22.9885	22.9885	22.9885	22.9885	23.2484	19	0.928454	conserved hypothetical protein
ureaplasma.match.550463.1	21.8474	27.1605	22.8142	20.9877	21.8474	23.0608	23.2068	23.2143	23.6467	23.2143	23.2143	23.7037	23.2143	23.2068	23.7037	23.0608	23.6467	23.7037	23.2068	23.2453	19	1.19138	conserved hypothetical protein
ureaplasma.match.545713.1	23.003	26.7229	22.7628	22.7628	22.7628	23.0631	23.1832	23.003	23.003	23.003	23.2432	23.003	23.0631	23.1231	23.1832	23.1832	23.003	23.003	23.2432	23.2272	19	0.859266	putative lipoprotein
ureaplasma.match.548013.1	22.9167	28.4982	22.9167	22.9167	22.9167	22.9167	22.9167	22.9167	22.9167	22.9167	23.0655	22.9167	22.9167	22.9167	22.9167	22.9167	23.0655	22.9167	22.9167	23.2261	19	1.27755	putative membrane protein
ureaplasma.match.552663.1	23.6789	24.4968	23.7805	23.6789	23.7805	23.2724	23.2724	20.8861	23.2724	20.8861	23.2724	23.0691	23.2724	23.2724	23.2724	23.2724	23.1707	23.2724	23.2724	23.1658	19	0.868298	putative membrane protein
ureaplasma.match.564063.1	23.2644	27.6054	23.2114	23.2644	23.3174	22.7875	22.7875	22.8405	22.8405	22.8405	22.6405	23.0525	22.8405	22.549	22.8405	22.7875	22.8405	22.8405	22.7875	23.1547	19	1.09886	conserved hypothetical protein
ureaplasma.match.570813.1	17.6471	25.7745		17.6471	17.6471	21.0784	21.0784	21.5686	21.5686	21.5686	21.0784	21.0784	21.5686	21.0784	21.0784	21.0784	21.5686	21.5686	21.0784	20.9308	18	1.85386	hypothetical protein
ureaplasma.match.561713.1		26.7085	32.8767	31.0606			32.8767	32.7245	32.8767	32.7245		33.0289	32.8767	32.7245				32.2679		32.0678	11	1.86041	phage recombination protein Bet
ureaplasma.match.574913.1	22.792	25.8112	22.906	22.849	22.849	23.0199	22.963	23.0199	23.1909	22.963	22.963	23.1339	23.1909	22.963	23.1909	22.963	23.0199	22.963	23.1339	23.1519	19	0.65477	excinuclease ABC, C subunit
ureaplasma.match.574863.1	22.5309	31.0771	22.5309	22.4537	22.608	23.3333	22.7064	22.7064	22.7064	22.7064	22.7064	22.7064	22.7064	22.7064	22.7064	22.7064	22.7064	22.7064	22.7064	23.143	19	1.92893	putative lipoprotein
ureaplasma.match.581263.1	23.152	19.8413	23.0126	22.8731	23.152	23.431	23.431	23.2915	23.2915	23.2915	23.2915	23.5704	23.152	23.431	23.431	23.431	23.2915	23.2915	23.431	23.1099	19	0.809089	DNA repair protein RecO
ureaplasma.match.547113.1	23.416	22.4638	22.5895	23.6915	22.865	23.1405	23.1405	23.1405	23.1405	23.1405	23.416	22.2222	23.1405	23.1405	23.416	23.1405	23.1405	23.1405	23.1405	23.0855	19	0.345969	PQ loop repeat family protein
ureaplasma.match.551013.1	22.9039	23.2114	22.9039	22.9039	22.9039	22.9675	23.1707	23.1707	23.1707	23.1707	23.1707	22.9675	23.1707	23.1707	22.9675	23.1707	23.1707	23.1707	23.1707	23.0846	19	0.122356	conserved hypothetical protein
ureaplasma.match.559813.1	22.1122	25.2083	22.1122	22.1122	22.1122	23.1023	23.1023	23.1023	23.1023	23.1023	23.1023	23.1023	23.1023	23.1023	23.1023	23.1023	23.1023	23.1023	23.1023	23.0047	19	0.673941	conserved hypothetical protein
ureaplasma.match.577013.1	22.7957	23.5795	22.8264	22.8264	22.8571	22.7411	23.6834	22.7717	22.7411	22.7411	23.7139	22.7106	22.7411	23.6834	22.5806	23.6834	21.9672	22.7411	23.6834	23.0036	19	0.502726	conserved hypothetical protein
ureaplasma.match.552713.1	23.1818	31.5789	23.1818	23.3333	23.1818	22.2727	22.2727	22.2727	22.2727	22.2727	22.2727	22.2727	22.2727	22.2727	22.2727	22.2727	22.2727	22.2727	22.2727	22.9619	19	2.12375	D-ribulose-5-phosphate 3 epimerase
ureaplasma.match.566813.1	21.4777	31.1321	21.8213	21.6495	21.7354	22.7041	22.7041	22.7891	22.7891	22.7891	22.7891	22.7041	22.7891	22.7041	22.7041	22.7041	22.7041	22.7891	22.7041	22.957	19	2.03023	putative membrane protein
ureaplasma.match.552363.1						32.5611					29.1442				32.3741					31.3598	3	1.92104	site-specific recombinase, TnpX family p
ureaplasma.match.568363.1	21.5762	27.5641	21.5762	21.5762	21.5762	22.8682	22.9974	22.9974	22.9974	22.9974	22.9974	23.2558	22.9974	22.9974	22.9974	22.9974	22.9974	22.9974	22.9974	22.9454	19	1.26855	rRNA methylase
ureaplasma.match.552913.1	23.7333	20.3704	23.9035	23.7333	23.7333	22.6757	22.9333	22.77	22.9333	22.77	22.9025	22.77	22.9333	22.9333	23.2456	22.9333	22.9333	22.9333	22.77	22.9427	19	0.734089	putative membrane protein
ureaplasma.match.563863.1	25.0219			25.7576		31.0945	28.9733					28.7257		29.1093	29.1093	27.5229	29.6296	31.0945	29.4925	28.6846	11	1.92196	multiple banded antigen
ureaplasma.match.560563.1						22.5989	22.7603	22.6796	22.6796	22.6796	22.7603	22.7603	22.6796	22.7603	22.5989	22.7603	22.6796	22.6796	22.7603	22.7026	14	0.0586177	putative lipoprotein
ureaplasma.match.575213.1	22.7364	34.6667	22.2669	22.4011	22.5134	22.2669	22.2669	22.1999	22.1999	22.1999	22.1774	22.1999	22.1999	22.2669	22.2669	22.2669	22.1999	22.1999	22.1999	22.9313	19	2.84516	putative membrane protein
ureaplasma.match.555363.1	20.22	30.9129	20.22	20.22	20.22	23.2068	22.8119	23.1224	23.1224	23.1224	23.1224	23.1224	23.1224	23.1224	23.038	23.1224	23.1224	23.1224	23.1224	22.905	19	2.28036	conserved hypothetical protein
ureaplasma.match.576213.1	22.6667										19.9275									21.2971	2	1.93686	conserved hypothetical protein
ureaplasma.match.555263.1	22.4543	30.6595	22.4543	22.4543	22.4543	22.8024	22.3673	22.3673	22.3673	22.3673	22.3673	22.3673	22.3673	22.3673	22.5413	22.3673	22.3673	22.3673	22.3673	22.8541	19	1.8931	putative lipoprotein
ureaplasma.match.568963.1	21.8845	24.1692	21.8278	21.8747	21.8747	22.9592	22.9888	23.0086	23.0086	23.0283	22.9987	22.9691	22.979	22.9888	22.9888	22.9888	22.9987	23.0086	23.0086	22.8186	19	0.5724	conserved hypothetical protein
ureaplasma.match.579613.1	23.4568	29.1667	23.545	23.545	23.6332	22.1636	22.0756	21.9877	22.9706	21.9877	22.0756	22.0756	21.9877	22.0756	21.9877	22.0756	21.9877	22.0756	21.9877	22.7821	19	1.67175	conserved hypothetical protein
ureaplasma.match.550013.1	21.7136	34.2424	21.831	21.7136	21.831	22.0657	22.0657	22.0657	22.0657	22.0657	23.2987	22.0657	22.0657	22.0657	22.0657	22.0657	23.4141	22.0657	22.0657	22.7807	19	2.81125	riboflavin biosynthesis protein RibF hom
ureaplasma.match.562363.1	20.6173	29.1251	20.4938	20.6173	20.4938	20.9418	20.9418	20.9418	21.0657	20.9418	20.9418	21.0657	20.9418	20.9418	20.9418	20.9418	20.9418	20.9418		21.3243	18	1.95502	methylenetetrahydrofolate dehydrogenase
ureaplasma.match.566563.1	22.2632	17.7778	22.0172	22.0172	22.0172	23.3702	23.3702	23.3702	23.3702	23.3702	23.2472	23.2472	23.3702	23.3702	23.1242	23.3702	23.3702	23.3702	23.3702	22.7781	19	1.32124	NAD(+)/NADH kinase family protein
ureaplasma.match.579413.1	27.6423	23.7148		27.6423	27.6423															26.6604	4	1.96376	conserved hypothetical protein
ureaplasma.match.550963.1	27.9496	20.8955	27.9496	27.9496	27.9496	29.3103	29.1954		29.1954	29.1954	29.1954	29.1954	29.1954	29.1954	29.3103	29.1954	29.1954	29.1954	29.1954	28.4702	18	1.96524	fructose-1,6-bisphosphate aldolase, clas
ureaplasma.match.554313.1	22.0452	28.2883	22.0452	22.0452	22.0452	22.7092	22.4436	22.4436	22.4436	22.4436	22.4436	22.5764	22.4436	22.4436	23.908	22.4436	22.4436	22.4436	22.4436	22.7653	19	1.39565	tyrosine recombinase XerC
ureaplasma.match.582363.1	23.4848	20.6667	23.4848	23.6111	23.4848	22.3485	22.7273	22.7273	22.7273	22.7273	22.7273	22.4747	22.8535	22.7273	22.7273	22.7273	22.7273	22.7273	22.7273	22.7584	19	0.62155	conserved hypothetical protein
ureaplasma.match.574113.1	20.7843	27.0353	20.8403	20.7843	20.7843	23.0023	22.8311	22.878	22.878	22.878	22.878	22.7656	22.878	22.8311	22.8881	22.8311	24.8619	22.8881	22.8311	22.7552	19	1.45817	conserved hypothetical protein
ureaplasma.match.574413.1	22.2222	27.0922	22.4513	22.4513	22.4513	22.5659	22.5659	22.4513	22.4513	22.4513	22.5659	22.4513	22.4513	22.5659	22.5659	22.5659	22.4513	22.4513	22.5659	22.7257	19	1.0607	methyltransferase, HemK family
ureaplasma.match.548713.1	21.699	22.0452	21.5909	21.699	21.5143	23.361	22.9917	22.9917	22.9917	22.9917	23.0114	23.084	22.9917	22.9917	23.084	22.9917	23.084	22.9917	22.9917	22.6894	19	0.615032	DNA polymerase family protein
ureaplasma.match.577063.1	20.2055	28.7549	20.0913	20.2055	20.0913	22.8311	22.9452	22.9452	22.9452	22.9452	22.9452	22.9452	22.9452	22.9452	22.9452	22.9452	22.9452	22.9452	22.9452	22.6562	19	1.87794	conserved hypothetical protein
ureaplasma.match.563713.1	24.0591	27.3946	24.0591	24.0591	24.0591	22.043	21.9086	21.9086	21.9086	21.9086	21.9086	21.9086	21.9086	21.7742	21.9086	21.9086	21.9086	21.9086	21.9086	22.6501	19	1.45651	ribosomal RNA large subunit methyltransf
ureaplasma.match.545213.1	23.9437	27.8788	23.4742	23.4742	23.4742	22.0657	22.0657	22.0657	22.0657	22.0657	22.0657	22.0657	21.5962	22.0657	21.5962	22.0657	22.0657	22.0657	22.0657	22.6435	19	1.44083	conserved hypothetical protein
ureaplasma.match.556913.1	20.8577	22.8311	20.8577	20.8577	20.8577	22.807	23.1969	23.1969	23.1969	23.1969	23.1969	22.9572	23.1969	23.1969	23.1969	23.1969	23.0019	23.1969	23.1969	22.6418	19	0.954918	recombination protein U
ureaplasma.match.567013.1	21.2025	17.6471	21.2025	21.2025	21.2025	23.3122	23.2068	23.4177	23.4177	23.4177	23.2068	23.4177	23.4177	23.2068	23.2068	23.2068	23.4177	23.5232	23.2068	22.581	19	1.48916	pseudouridine synthase, RluA family
ureaplasma.match.553913.1	20.8835	28.5185	20.8835	20.8835	20.7497	22.4966	22.6337	22.6337	22.6337	22.6337	22.6337	22.6337	22.6337	22.6337	22.6337	22.6337	22.6337	22.6337	22.6337	22.5607	19	1.62083	conserved hypothetical protein
ureaplasma.match.571363.1	21.4597	26.6106	21.4597	21.4597	21.4597	22.4044	22.4401	22.4401	22.4401	22.4401	22.5137	22.623	22.4401	22.4401	22.4401	22.4401	22.4044	22.4044	22.4401	22.461	19	1.08711	conserved hypothetical protein
ureaplasma.match.577763.1	23.5736	25.6506	23.5736	23.5736	23.5736	21.9219	21.7718	22.0721	22.0721	22.0721	21.7718	21.9219	22.0721	21.7718	21.9219	21.7718	21.9219	21.7718	21.9219	22.458	19	1.04237	conserved hypothetical protein
ureaplasma.match.582063.1	21.0526	18.0952	21.0526	21.0526	21.0526	23.1579	23.1579	23.1579	23.1579	23.1579	23.1579	23.1579	23.1579	23.1579	23.1579	23.1579	23.1579	23.1579	23.1579	22.4482	19	1.37012	conserved hypothetical protein
ureaplasma.match.545363.1	19.0141	35.8333	19.0141	22.4374	19.0141	18.4652	22.3567	22.6263	22.5859	22.5859	22.276	22.3164	22.5859	22.3567	22.3567	22.3567	22.5859	22.3567	22.3567	22.3937	19	3.5789	type III restriction enzyme, res subunit
ureaplasma.match.576413.1	20.9418	22.8772	21.1896	21.0657	21.1896	22.5564	22.6817	22.6817	22.5564	22.5564	22.6817	22.807	22.6817	22.5564	22.5564	22.6817	22.6817	22.6817	22.9323	22.3451	19	0.672242	integrase-recombinase protein
ureaplasma.match.564363.1	21.2207	27.3777	21.2207	21.2207	21.2207	22.3474	22.2535	22.2535	22.2535	22.2535	22.2535	22.2535	22.2535	22.2535	22.2535	22.2535	22.2535	22.2535	22.2535	22.3107	19	1.30108	coproporphyrinogen dehydrogenase
ureaplasma.match.579113.1	20.7885	25.5831	20.6271	20.7885	20.7885	22.5806	22.4612	22.4612	22.4612	22.4612	22.4612	22.4612	22.4612	22.4612	22.4612	22.4612	22.4612	22.4612	22.4612	22.2711	19	1.07579	conserved hypothetical protein
ureaplasma.match.550563.1						22.0912	22.327		22.327	22.327	22.2484	22.2484	22.327	22.327	22.327	22.327	22.2484	22.2484	22.2484	22.2787	13	0.0683741	putative lipoprotein
ureaplasma.match.550613.1	20.7843	22.4719	20.9877	20.915	20.915	22.6562	22.6562	22.6562	22.6562	22.6562	22.6562	22.6562	22.6562	22.6562	22.6562	22.6562	22.6562	22.6562	22.4806	22.2677	19	0.728317	conserved hypothetical protein
ureaplasma.match.577113.1	21.2314	20.7349	21.6561	21.4437	21.6561	22.7176	22.7176	22.5053	22.5053	22.5053	22.7176	22.293	22.5053	22.7176	22.7176	22.7176	22.5053	22.5053	22.7176	22.2669	19	0.605844	dihydrofolate reductase
ureaplasma.match.573763.1	23.1771	27.6617	22.9167	23.1771	23.1771	21.6146	21.6146	21.6146	21.6146	21.6146	21.6146	21.6146	21.6146	21.6146	21.6146	21.6146	21.6146	21.6146	21.6146	22.2481	19	1.45224	transcription antitermination factor Nus
ureaplasma.match.545813.1		22.3128		18.6047	18.6047															19.8407	3	2.1409	hypothetical protein
ureaplasma.match.578213.1	22.6496	20.7885	22.6496	22.6496	22.6496	22.2222	22.2222	22.2222	22.2222	22.2222	22.2222	22.2222	22.2222	22.2222	22.2222	22.2222	22.2222	22.2222	22.2222	22.2367	19	0.393134	acyl carrier protein homolog
ureaplasma.match.564763.1											30.4414				33.4848					31.9631	2	2.15204	conserved hypothetical protein
ureaplasma.match.582463.1	21.7125	24.1987	21.7125	21.7125	21.8654	22.1705	22.1705	22.716	22.1705	22.1705	22.1705	22.093	22.1705	22.093	22.1705	22.1705	22.2481	22.1705	22.1705	22.2135	19	0.533143	conserved hypothetical protein
ureaplasma.match.553763.1	22.21	24.2963	22.4289	22.4654	22.1007	22.283	21.9548	21.9912	21.9912	21.9912	22.2465	21.9183	22.0277	21.9548	21.9912	21.9912	22.3559	21.8818	21.9265	22.2109	19	0.536531	putative lipoprotein
ureaplasma.match.546413.1	22.5722	19.5906	22.6378	22.7034	22.6378	22.1344	22.1344	22.2003	22.2003	22.2003	22.2003	22.2003	22.2003	22.1344	22.1344	22.1344	22.1344	22.1344	22.1658	22.1289	19	0.646331	conserved hypothetical protein
ureaplasma.match.557563.1	21.1806	23.5387	21.1806	21.1806	21.1806	22.3958	22.2222	22.2222	22.2222	22.2222	22.2222	22.2222	22.3958	22.2222	22.2222	22.2222	22.3958	22.2222	22.2222	22.0996	19	0.571463	glycoprotease family protein
ureaplasma.match.579663.1	21.7186	24.7619	22.1435	22.1435	22.0963	21.7514	21.7761	22.2222	21.813	21.813	21.8939	21.813	21.813	21.7658	21.5297	21.813	21.7043	22.5035	21.7514	22.0436	19	0.697129	putative lipoprotein
ureaplasma.match.552113.1								21.0526				25.1029	21.0526				25.1029	25.1029		23.4828	5	2.21841	hypothetical protein
ureaplasma.match.579913.1	21.7562	30.3704	21.8121	21.7562	21.8121	21.4405	21.4727	21.4405	21.4727	21.4405	21.4405	21.3847	21.4165	21.4165	21.4964	21.4405	21.4405	21.4405	21.4964	21.9867	19	2.03529	putative membrane protein
ureaplasma.match.574063.1	19.685	25.7239	19.685	19.685	19.685	22.3097	22.5722	22.3097	22.3097	22.3097	22.3097	22.3097	22.3097	22.5722	22.3097	22.5722	22.3097	22.3097	22.3097	21.9783	19	1.44014	conserved hypothetical protein
ureaplasma.match.553863.1	22.9167	33.8462	21.0914			21.0708	21.3587	21.3011	21.4377	21.3011	21.2435	21.3587	21.3011	21.3587	21.3011	21.3587	21.0375	20.868		22.1344	16	3.15454	lipoprotein
ureaplasma.match.560013.1	23.2932	26.6667	23.2932	23.2932	23.1593	21.1513	21.2851	21.2851	21.2851	21.2851	21.2851	21.2851	21.2851	21.2851	21.2851	21.2851	21.2851	21.2851	21.2851	21.977	19	1.40421	putative ABC substrate-binding protein -
ureaplasma.match.581013.1	27.7778	19.7101	27.7778	27.7778		29.2708	29.2708	29.2708	29.2708	29.2708	29.1667	29.1667	29.2708	29.2708	29.2708	29.1667	29.2708	29.2708	29.375	28.4793	18	2.26039	DNA (cytosine-5-)-methyltransferase
ureaplasma.match.565513.1	22.1461	22.8264	22.2599	22.1461	22.1461	21.8638	21.9833	21.7443	21.7443	21.7443	21.7443	21.7443	21.7443	21.9833	21.8638	21.9833	21.7443	21.9833	21.9833	21.9673	19	0.267743	ScpA/B protein
ureaplasma.match.575863.1	20.438	29.6257	19.9575	20.438	20.438	21.6545	21.8978	21.8978	21.8978	21.8978	21.8978	21.6545	21.8978	21.8978	21.8978	21.8978	21.8978	21.8978	21.8978	21.9463	19	1.97135	putative membrane protein
ureaplasma.match.562313.1	20.915	23.9766	20.915	20.915	20.915	19.9377	24.6032	20.5882	20.5882	20.5882	24.6032	20.5882	20.5882	24.6032	20.5882	24.6032	20.5882	20.5882	25.974	21.9298	19	1.9947	conserved hypothetical protein
ureaplasma.match.569363.1	21.4815	23.1537	21.2963	21.2963	21.2963	22.037	22.037	21.8519	21.8519	21.8519	21.8519	21.8519	21.8519	22.037	21.8519	22.037	21.8519	21.8519	22.037	21.8619	19	0.403281	primase homolog
ureaplasma.match.569913.1	21	27.5253	21	21	21	21.6667	21.6667	21.6667	21.6667	21.6667	22	21.3333	21.6667	21.6667	21.6667	21.6667	21.6667	21.6667	21.6667	21.8347	19	1.41002	YlxM family protein
ureaplasma.match.559413.1	19.6277	29.3548	19.6277	19.6277	19.6277	22.1667	21.8333	21.8333	21.8333	21.8333	21.8333	21.8333	21.8333	21.8333	21.8333	21.8333	21.8333	21.8333	21.8333	21.7824	19	2.05607	conserved hypothetical protein
ureaplasma.match.578863.1		32.4503	26.5152	22.3629			26.1603	26.5823	26.1603	26.1603		26.1603	26.1603	26.1603				27.0042		26.5343	11	2.3122	conserved hypothetical protein
ureaplasma.match.562813.1	23.0216	22.1212	23.0216	23.0216	23.0216	21.3429	21.3429	21.3429	21.3429	21.3429	21.3429	21.3429	21.3429	21.3429	21.3429	21.3429	21.3429	21.3429	21.3429	21.7373	19	0.70405	conserved hypothetical protein
ureaplasma.match.549513.1	20.8333	20.6603	20.7447	20.8333	20.7447	21.9275	21.9275	21.9275	21.9275	21.9275	21.9275	21.9275	21.9275	21.9275	22.0159	21.9275	21.9275	21.9275	21.9275	21.6258	19	0.53106	conserved hypothetical protein
ureaplasma.match.569013.1	21.8069	26.5568	22.0665	22.3261	21.875	22.4806	20.7499	20.6471	20.6471	22.3919	20.6471	20.7499	20.6471	21.8474	20.6985	20.7499	20.6471	22.3919	19.8502	21.5672	19	1.4546	DNA primase
ureaplasma.match.575263.1		33.3333	26.0536	24.2291			26.1062	25.8112	26.1062	26.1062		26.1062	26.1062	25.6637				25.6637		26.4805	11	2.3387	conserved hypothetical protein
ureaplasma.match.562963.1	21.174	25.2717	21.174	21.174	21.174	21.3836	21.3836	21.2788	21.3836	21.3836	21.3836	21.3836	21.3836	21.3836	21.3836	21.3836	21.2788	21.3836	21.3836	21.5331	19	0.909535	conserved hypothetical protein
ureaplasma.match.565013.1		26.257	22.9249																	24.5909	2	2.35614	conserved hypothetical protein
ureaplasma.match.572463.1	20.1699	28.8288	20.3822	20.1699	20.3822	21.3675	21.3675	21.3675	21.3675	21.3675	21.3675	21.3675	21.3675	21.3675	21.3675	21.3675	21.3675	21.3675	21.3675	21.5304	19	1.8254	conserved hypothetical protein
ureaplasma.match.565663.1	21.8158	22	21.7899	21.8158	21.7639	21.3064	21.4101	21.4101	21.436	21.436	21.436	21.4878	21.3323	21.436	21.3323	21.436	21.4101	21.4619	21.3064	21.517	19	0.207539	conserved hypothetical protein
ureaplasma.match.571013.1	20.2944	28.3951	20.2944	20.2944	20.2944	21.5321	21.3251	21.2215	21.2215	21.2215	21.3251	21.3251	21.3251	21.3251	21.3251	21.3251	21.4286	21.3251	21.3251	21.4802	19	1.72984	conserved hypothetical protein
ureaplasma.match.577613.1	20.5538	25.962	20.6603	20.6603	20.5538	21.4058	21.4058	21.4058	21.4058	21.4058	21.4058	21.4058	21.4058	21.4058	21.4058	21.4058	21.4058	21.4058	21.4058	21.4774	19	1.1359	glycosyltransferase
ureaplasma.match.555163.1	21.1679	25.4667	21.1679	21.1679	21.1679	21.2121	21.2121	21.2121	21.2121	21.2121	21.2121	21.2121	21.2121	21.2121	21.2121	21.2366	21.2005	21.2121	21.2005	21.4268	19	0.978498	ATP/GTP-binding protein
ureaplasma.match.579063.1	19.8728	30.2846	21.0697	21.0697	19.8198	21.4479	20.1983	21.2466	21.2466	21.2466	21.3008	21.2466	21.2466		21.0697	21.1777	21.2466	21.1237	21.0697	21.4991	18	2.24588	putative lipoprotein
ureaplasma.match.569163.1	19.8285	28.3671	19.8285	19.8821	19.9893	21.3483	21.4018	21.3483	21.3483	21.3483	21.3483	21.3483	21.3483	21.4018	21.4553	21.4018	21.3483	21.3483	21.4018	21.4259	19	1.79177	conserved hypothetical protein
ureaplasma.match.551613.1	20.7711	28.1879	21.0145	20.8955	20.7711	20.8955	20.8955	20.8955	20.8955	20.8955	20.8955	20.8955	20.8955	20.8955	20.8955	20.8955	20.8955	20.8955	20.8955	21.2725	19	1.67538	conserved hypothetical protein
ureaplasma.match.557113.1	18.6905	25.8467	18.4818	18.8095	18.8095	21.7857	21.6667	21.6667	21.6667	21.6667	21.6667	21.5476	21.6667	21.6667	21.6667	21.6667	21.6667	21.6667	21.6667	21.2617	19	1.66185	putative lipoprotein
ureaplasma.match.580363.1		29.7101	21.8579				21.8579	21.8579	21.8579	21.8579		21.8579	21.8579	21.8579				21.8579		22.6431	10	2.48309	conserved hypothetical protein
ureaplasma.match.572113.1	18.6235	30.722	18.7584	18.3616	18.2203	21.3277	21.3277	21.3277	21.3277	21.3277	21.3277	21.3277	21.3277	21.3277	21.1864	21.3277	21.3277	21.4689	21.3277	21.2249	19	2.58692	conserved hypothetical protein
ureaplasma.match.572613.1	21.4444	27.451	23.4667		23.4667															23.9572	4	2.51672	type I restriction enzyme S protein
ureaplasma.match.553013.1		21.2598	27.1605	27.1605		30.8642	30.8642	30.8642	30.8642	30.8642	30.8642	30.8642	30.8642	30.8642	30.8642	30.8642	30.8642	30.8642	30.8642	29.8635	17	2.53297	ribosomal protein L33
ureaplasma.match.553363.1	20.3252	28.2593	20.1626	20.1626	20.1626	20.9756	20.9756	20.9756	20.9756	20.9756	20.813	20.9756	20.9756	20.9756	20.813	20.9756	21.1382	20.9756	20.813	21.1792	19	1.74446	conserved hypothetical protein
ureaplasma.match.555013.1	25.4017	35.5191	25.6469	25.7332	25.8352	25.7842	25.4439		25.6722	25.6722	26.6502				25.5037	25.6312	25.6722	25.4782	25.5292	26.3449	15	2.55493	conserved hypothetical protein
ureaplasma.match.554063.1		27.7904	19.5906				19.5906	19.5906	19.5906	19.5906		19.5906	19.5906	19.5906				20.7602		20.5276	10	2.57824	conserved hypothetical protein
ureaplasma.match.576563.1	22.6667	25.8398	22.6667	22.6667	22.6667	20.3333	20.3333	20.3333	20.3333	20.3333	20.3333	20.3333	20.3333	20.3333	20.3333	20.3333	20.3333	20.3333	20.3333	21.1144	19	1.50016	conserved hypothetical protein
ureaplasma.match.548513.1	24.6032	23.7307	24.6032	24.6032	24.6032	20.2381	19.8413	19.8413	19.8413	19.8413	19.8413	19.8413	19.8413	19.8413	19.8413	19.8413	19.8413	19.8413	19.8413	21.0694	19	2.07273	conserved hypothetical protein
ureaplasma.match.550713.1	20.8333	16.6667	21.6495	20.6897	20.8333	21.4777	21.5517	21.4777	21.4777	20.8333	21.5517	20.8333	21.4777	21.5517	21.4777	21.5517	20.8333	21.4777	21.5517	21.042	19	1.11286	conserved hypothetical protein
ureaplasma.match.567813.1						32.5035					28.5285				33.4835					31.5052	3	2.62399	relaxase
ureaplasma.match.564213.1	20	23.0576	20	19.8742	20	20.8805	20.8805	21.1321	21.1321	21.1321	21.1321	21.0063	21.1321	21.0063	20.8805	21.0063	21.1321	21.1321	20.8805	20.9156	19	0.689019	DNA polymerase III delta subunit
ureaplasma.match.576163.1		23.5457	27.7778		28.3951															26.5728	3	2.63969	conserved hypothetical protein
ureaplasma.match.545763.1	20.155	35.2941	20.155	20.155	19.9612	20.155	20.155	20.155	20.155	20.155	20.155	20.155	20.155	20.155	20.155	20.155	20.155	19.4836	19.4836	20.871	19	3.49915	conserved hypothetical protein
ureaplasma.match.565363.1	20.6349	24.8945	20.6349	19.7101	20.6349	20.6349	20.6349	20.6349	20.6349	20.6349	20.6349	20.6349	20.2381	20.6349	20.6349	20.6349	20.6349	20.6349	20.6349	20.7896	19	1.01933	ribosomal protein-alanine-acetyltransfer
ureaplasma.match.573463.1		24.3755		20.6667	20.6667	26.087														22.949	4	2.72641	conserved domain protein
ureaplasma.match.556113.1	18.4211	25.1683	18.4134	18.4211	18.4211	21.2593	21.1111	21.1111	21.1111	21.1111	21.1111	21.2593	21.1111	21.1111	21.2593	21.1111	21.1111	21.1111	21.2593	20.7891	19	1.55573	conserved hypothetical protein
ureaplasma.match.557213.1	20.3376	29.3379	20.5063	20.5063	20.5063	21.6545	18.7864	20.8439	20.8566	20.8439	18.7864	21.0127	20.7595	18.7864	20.3892	18.7864	21.6545	20.8566	18.7032	20.7323	19	2.30438	putative lipoprotein
ureaplasma.match.544863.1	21.1765	30.137	21.1204	21.1204	21.1204	19.8319	19.888	19.944	19.944	19.944	19.944	19.8319	19.944	19.888	19.8319	19.888	19.944	19.944	19.8319	20.6986	19	2.34293	putative membrane protein
ureaplasma.match.582413.1	20.3125	20.8333	20.3125	20.4861	20.3125	20.7018	20.7018	20.7018	20.7018	20.7018	20.8772	20.7018	20.7018	20.7018	20.8772	20.7018	20.7018	20.7018	20.7018	20.6543	19	0.172757	conserved hypothetical protein
ureaplasma.match.559063.1						31.0078	25.5814		31.0078			25.5814		25.5814	25.5814	25.5814	23.2558		23.2558	26.2705	9	2.85994	conserved domain protein
ureaplasma.match.548163.1	19.9735	27.6995	19.8413	19.9735	19.9735	20.3187	20.3187	20.3187	20.3187	20.3187	20.3187	20.4515	20.3187	20.3187	20.4515	20.3187	20.3187	20.3187	20.3187	20.6415	19	1.71783	conserved hypothetical protein
ureaplasma.match.553213.1		30.9381	30.2189	30.6397			29.798	30.303	29.8822	30.2189	23.4463	30.3872	30.2189	30.2189			23.5405	30.1347	23.4463	28.8137	14	2.90515	conserved hypothetical protein
ureaplasma.match.575113.1	20.765	14.7287	20.5464	20.5464	20.5464	20.6557	20.6557	20.765	20.765	20.765	20.6557	20.6557	20.765	20.6557	20.765	20.6557	20.765	20.765	20.6557	20.3725	19	1.36906	conserved hypothetical protein
ureaplasma.match.551263.1	17.9612	28.8166	18.1534	17.9612	17.9612	20.2265	20.2265	20.2265	20.2265	20.2265	20.2265	20.2265	20.2265	20.2265	20.2265	20.9644	20.2265	20.2265	20.3883	20.2592	19	2.28563	conserved hypothetical protein
ureaplasma.match.579713.1											27.2436				31.4103					29.3269	2	2.94628	conserved hypothetical protein
ureaplasma.match.565613.1	18.0247	27.346	18.3508	18.1481	18.1481	20.0637	20.0637	19.9575	20.0637	19.9575	19.8514	20.0637	19.9575	19.9575	19.9575	19.9575	19.9575	19.9575	19.73	19.9744	19	1.93732	conserved hypothetical protein
ureaplasma.match.569713.1	19.2878	22.6619	19.1889	19.09	19.1889	19.9405	19.9405	19.9405	19.9405	19.9405	19.9405	19.9405	19.9405	19.9405	19.9405	19.9405	19.9405	19.9405	19.9405	19.9255	19	0.733357	conserved hypothetical protein
ureaplasma.match.564163.1		20.7497	25																	22.8748	2	3.00544	divergent AAA domain family
ureaplasma.match.545463.1						21.1302	21.1302		21.1302	21.1302	21.1302		21.1302	21.1302		21.1302	21.1302	21.1302	21.1302	21.1302	11	3.72612e-15	lipoprotein, putative
ureaplasma.match.569213.1	17.8836	25.6944	18.0952	17.9894	18.0952	19.9346	20.0436	19.9346	19.9346	19.9346	19.8439	20.0436	19.9346	20.0436	19.9346	20.0436	19.9346	19.9346	20.0436	19.8577	19	1.63109	DNA polymerase III, delta subunit superf
ureaplasma.match.568863.1	20.2658	24.5342	20.2614	20.8602	19.7347	19.6581	19.4444	20.0249	20.0249	20.0249	19.4444	18.2495	20.0249	19.3376	19.4444	19.4444	17.8771	17.8771	19.4444	19.7883	19	1.39115	putative membrane protein
ureaplasma.match.562113.1	17.6471	27.1457	17.6471	17.6471	17.6471	19.8529	19.8529	19.8529	19.8529	19.8529	19.8529	19.8529	19.8529	19.8529	19.8529	19.8529	19.8529	19.8529	19.8529	19.7724	19	2.00728	conserved hypothetical protein
ureaplasma.match.567063.1				18.4282					22.7106											20.5694	2	3.02814	conserved hypothetical protein
ureaplasma.match.574963.1	19.2529	22.7628	19.2529	19.2529	19.2529	19.5402	19.6839	19.5402	19.5402	19.5402	19.6839	19.9713	19.6839	19.6839	19.5402	19.6839	19.5402	19.5402	19.6839	19.7174	19	0.76115	conserved hypothetical protein
ureaplasma.match.562463.1	18.7943	28.6052	18.8534	18.7908	18.7943	19.208	19.1489	19.208	18.7092	19.208	19.2671	19.208	19.208	19.1489	19.208	19.1489	19.208	19.208	19.1489	19.5829	19	2.19274	conserved hypothetical protein
ureaplasma.match.580513.1	18.5417	26.3746	19.883	18.9583	18.9583	18.9583	18.9583	18.75	18.5897	18.75	18.75	18.75	18.75	18.9583	18.9583	17.9487	18.75	18.75	18.5897	19.2067	19	1.77094	conserved hypothetical protein
ureaplasma.match.578113.1	16.0714	27.008	16.2698	16.0714	16.2698	19.0751	19.2678	19.2678	19.2678	19.2678	19.2678	19.2678	19.2678	19.2678	19.0751	19.2678	19.2678	19.2678	19.2678	19.0029	19	2.32213	conserved hypothetical protein
ureaplasma.match.561363.1						20.9836	20.9836	20.9836	20.929	21.592	21.0383	20.9836	20.9836	20.9836	20.9836	20.5519	21.0479	20.9836	20.5519	20.97	14	0.240256	lipoprotein, putative
ureaplasma.match.556863.1	16.78	27.23	16.78	16.78	17.0068	18.8209	19.0476	19.0476	19.0476	19.0476	19.0476	19.0476	19.0476	19.0476	19.0476	19.0476	19.0476	19.0476	19.0476	19.0009	19	2.19282	conserved hypothetical protein
ureaplasma.match.581913.1		25.0737																29.6724		27.3731	2	3.25177	secreted protein
ureaplasma.match.576963.1		38.8889	28.5714	27.304			27.5337	27.8783	27.6486	27.6199		27.4476	27.3902	27.3615				27.6486		28.663	11	3.40958	conserved hypothetical protein
ureaplasma.match.547563.1		17.9612	25.7246	23.7374	24.7475															23.0427	4	3.48347	conserved hypothetical protein
ureaplasma.match.563163.1	17.2484	23.2704	17.2484	17.1978	17.2484	19.0766	19.0766	19.0766	19.0766	19.0766	19.0766	19.1273	19.0766	19.0766	19.0766	19.0766	19.0766	19.0766	19.0766	18.9125	19	1.30461	ABC Transporter
ureaplasma.match.565063.1	17.7778	27.4074		17.7778	17.7778							18.8889			18.8889				18.3333	19.5503	7	3.50037	hypothetical protein
ureaplasma.match.553063.1	18.2841	27.7778	18.2841	18.2841	18.2841	18.4248	18.4248	18.2841	18.2841	18.2841	18.4248	18.2841	18.2841	18.4248	18.4248	18.4248	18.2841	18.2131	18.4248	18.8319	19	2.1676	conserved hypothetical protein
ureaplasma.match.545163.1											27.451				32.5					29.9755	2	3.5702	conserved hypothetical protein
ureaplasma.match.559163.1	17.8883	27.9343	17.8883	17.8883	17.8883	18.1501	18.4119	18.4119	18.4119	18.4119	18.4119	18.4119	18.4119	18.4119	18.4119	18.4762	18.4762	18.4119	18.6667	18.8092	19	2.22254	conserved hypothetical protein
ureaplasma.match.578413.1	23.9766										18.75									21.3633	2	3.69577	conserved hypothetical protein
ureaplasma.match.578163.1											31.2769				36.715					33.9959	2	3.8453	TraG/TraD family
ureaplasma.match.547663.1	17.7596	27.1003	17.7596	17.7596	17.5774	18.2149	18.2149	18.2149	17.506	18.2149	18.2149	18.1239	18.3971	18.2149	18.2149	18.2149	18.2149	18.2149	18.1239	18.5398	19	2.08866	ComEC/Rec2 family protein
ureaplasma.match.579963.1	20.3018	28.2353	20.3704	20.3018																22.3023	4	3.95546	protein of unknown function
ureaplasma.match.582013.1								29.3651				23.7651								26.5651	2	3.95975	hypothetical protein
ureaplasma.match.565563.1	15.8645	30.3638	15.8645	15.8645	15.8645	17.1123	17.4688	17.2906	17.2906	17.2906	17.2906	17.2906	17.2906	17.2906	17.2906	17.2906	17.6471	17.2906	17.1123	17.6878	19	3.12932	conserved hypothetical protein
ureaplasma.match.579813.1											24.8588				31.0541					27.9564	2	4.38079	ABC transported MDR-type, ATPase compone
ureaplasma.match.549363.1	16.6667	18.8095	17.2131	16.6667	16.6667	17.3077	17.9272	17.3077	17.3077	17.3077	17.3077	17.3077	17.3077	17.9272	17.3077	17.3077	17.3077	17.3077	17.3077	17.3458	19	0.485179	conserved hypothetical protein
ureaplasma.match.565463.1	22.5185	32.3432	22.4638														21.9373	22.2222		24.297	5	4.50384	conserved hypothetical protein
ureaplasma.match.572813.1	34.5486	24.6377	38.3013	36.3333	36.0242	28.4254	40.534	36.3889	31.2785	29.8674	31.8756	40.0157	33.9394	28.1399		35.4354	32.716	29.3694	40.0901	33.7734	18	4.57822	multiple banded antigen
ureaplasma.match.562013.1						37.8136		28.125	34.6633	28.125		32.0334						25.5144		31.0458	6	4.63732	multiple banded antigen
ureaplasma.match.581963.1	15.4762	25.641		15.4762	15.4762															18.0174	4	5.08242	conserved hypothetical protein
ureaplasma.match.553613.1										19.5833		21.2488					19.5833	19.2771		19.9231	4	0.895478	lipoprotein, putative
ureaplasma.match.551663.1						19.7917											18.9873			19.3895	2	0.568744	putative lipoprotein
ureaplasma.match.572863.1															34.507	26.0606				30.2838	2	5.97253	conserved hypothetical protein
ureaplasma.match.564713.1														45.4106	45.2763			34.6774		41.7881	3	6.15841	multiple banded antigen
ureaplasma.match.567113.1		32.8767	21.9298		21.9298															25.5788	3	6.32019	conserved hypothetical protein
ureaplasma.match.568913.1		33.2049		14.7287																23.9668	2	13.0646	hypothetical protein

## Sheet: Putative Surface Prot >27%GC  
Cluster_id (ureaplasma.match.)	UPA1	UPA3	ntUPA3	UPA6	UPA14	UUR2	UUR4	UUR5	UUR7	UUR8	UUR9	UUR10	UUR11	UUR12	UUR13	2033 (Spain)	2608 (Spain)	4155 (IUGR)	4318 (US NGU)	Average %GC	Count serovars	Standard deviation	Signal peptide	TmHMM	TmHMM #	Domains	name of representative protein
ureaplasma.match.569263.1	UPA1_G0299	UPA3_0043	NTORF0044	UPA6_A0046	UPA14_E0299	UUR2_0049	UUR4_0179	UUR5_G0075	UUR7_0045	UUR8_0053	UUR9_0294	UUR10_0049	UUR11_0045	UUR12_A0044	UUR13_0460	ORF00380	ORF00486	ORF00500	ORF01093	30.9771	19	0.201597	Y	Y	1	TonB	conserved hypothetical protein
ureaplasma.match.570763.1	UPA1_G0301	UPA3_0045	NTORF0046	UPA6_A0048	UPA14_E0301	UUR2_0051	UUR4_0177	UUR5_G0077	UUR7_0047	UUR8_0055	UUR9_0292	UUR10_0051	UUR11_0047	UUR12_A0046	UUR13_0458	ORF00382	ORF00488	ORF00498	ORF01091	31.0493	19	0.537785	Y	Y	1	TonB	conserved hypothetical protein
ureaplasma.match.576263.1	UPA1_G0092	UPA3_0483	NTORF0489	UPA6_A0495	UPA14_E0098	UUR2_0488	UUR4_0580	UUR5_E0158	UUR7_0512	UUR8_0513	UUR9_0467	UUR10_0509	UUR11_0500	UUR12_A0512	UUR13_0070	ORF00549	ORF00567	ORF00201	ORF01433	28.6197	19	0.630682	N	Y	1		conserved hypothetical protein
ureaplasma.match.548413.1	UPA1_G0139	UPA3_0526	NTORF0534	UPA6_A0536	UPA14_E0141	UUR2_0565	UUR4_0354	UUR5_K0032	UUR7_0574	UUR8_0580	UUR9_0725	UUR10_0576	UUR11_0560	UUR12_A0558	UUR13_0634	ORF00211	ORF00316	ORF00265	ORF01149	30.4352	19	0.833892	N	N			conserved hypothetical protein
ureaplasma.match.560863.1	UPA1_G0386	UPA3_0137	NTORF0137	UPA6_A0144	UPA14_G0035	UUR2_0147	UUR4_0080	UUR5_G0170	UUR7_0150	UUR8_0149	UUR9_0575	UUR10_0146	UUR11_0145	UUR12_A0144	UUR13_0364	ORF00155	ORF00219	ORF00660	ORF00994	27.4504	19	0.984384	Y	Y	2		conserved hypothetical protein
ureaplasma.match.563313.1	UPA1_G0184	UPA3_0574	NTORF0580	UPA6_A0581	UPA14_E0184	UUR2_0616	UUR4_0302	UUR5_D0042	UUR7_0625	UUR8_0631	UUR9_0699	UUR10_0628	UUR11_0611	UUR12_A0608	UUR13_0583	ORF00255	ORF00361	ORF00308	ORF01194	28.8839	19	1.10158	N	N			conserved hypothetical protein
ureaplasma.match.573513.1	UPA1_G0090	UPA3_0481	NTORF0487	UPA6_A0493	UPA14_E0096	UUR2_0485	UUR4_0582	UUR5_E0155	UUR7_0509	UUR8_0510	UUR9_0464	UUR10_0506	UUR11_0497	UUR12_A0510	UUR13_0073	ORF00547	ORF00569	ORF00198	ORF01430	27.5439	19	1.16094	Y	Y	4		conserved hypothetical protein
ureaplasma.match.558763.1	UPA1_G0067	UPA3_0459	NTORF0497	UPA6_A0502	UPA14_E0105	UUR2_0507	UUR4_0573	UUR5_J0009	UUR7_0529	UUR8_0531	UUR9_0130	UUR10_0528	UUR11_0516	UUR12_A0519	UUR13_0063	ORF00556	ORF00271	ORF00223	ORF01108	27.4141	19	1.21953	N	N			conserved hypothetical protein
ureaplasma.match.578463.1	UPA1_G0166	UPA3_0555	NTORF0562	UPA6_A0563	UPA14_E0168	UUR2_0594	UUR4_0325	UUR5_K0061	UUR7_0603	UUR8_0609	UUR9_0674	UUR10_0605	UUR11_0589	UUR12_A0587	UUR13_0605	ORF00233	ORF00339	ORF00287	ORF01172	29.099	19	1.22633	N	N			conserved hypothetical protein
ureaplasma.match.570013.1	UPA1_G0428	UPA3_0204	NTORF0207	UPA6_A0186	UPA14_G0076	UUR2_0191	UUR4_0036	UUR5_G0212	UUR7_0192	UUR8_0192	UUR9_0533	UUR10_0188	UUR11_0187	UUR12_A0188	UUR13_0323	ORF00113	ORF00259	ORF00620	ORF00952	27.5374	19	1.40579	Y	Y	1		conserved hypothetical protein
ureaplasma.match.550663.1	UPA1_G0528	UPA3_0303	NTORF0307	UPA6_A0285	UPA14_G0176	UUR2_0297	UUR4_0467	UUR5_A0064	UUR7_0296	UUR8_0296	UUR9_0068	UUR10_0292	UUR11_0289	UUR12_A0292	UUR13_0218	ORF00097	ORF00100	ORF00517	ORF00849	29.4601	19	1.43653	N	N			conserved hypothetical protein
ureaplasma.match.570263.1	UPA1_G0354	UPA3_0104	NTORF0102	UPA6_A0106	UPA14_G0003	UUR2_0109	UUR4_0118	UUR5_G0134	UUR7_0106	UUR8_0112	UUR9_0233	UUR10_0109	UUR11_0105	UUR12_A0104	UUR13_0400	ORF00443	ORF00545	ORF00440	ORF01029	31.5811	19	1.46416	N	N			conserved hypothetical protein
ureaplasma.match.567963.1	UPA1_G0079	UPA3_0470	NTORF0476	UPA6_A0482	UPA14_E0085	UUR2_0467	UUR4_0602	UUR5_E0138	UUR7_0492	UUR8_0493	UUR9_0447	UUR10_0486	UUR11_0480	UUR12_A0489	UUR13_0091	ORF00527	ORF00586	ORF00181	ORF01412	28.0101	19	1.46686	N	N			conserved hypothetical protein
ureaplasma.match.556513.1	UPA1_G0260	UPA3_0005	NTORF0005	UPA6_A0006	UPA14_E0259	UUR2_0010	UUR4_0218	UUR5_G0034	UUR7_0005	UUR8_0012	UUR9_0333	UUR10_0005	UUR11_0005	UUR12_A0005	UUR13_0499	ORF00340	ORF00444	ORF00391	ORF01278	27.613	19	1.58313	N	N			conserved hypothetical protein
ureaplasma.match.546913.1	UPA1_G0262	UPA3_0007	NTORF0007	UPA6_A0008	UPA14_E0261	UUR2_0012	UUR4_0216	UUR5_G0036	UUR7_0007	UUR8_0014	UUR9_0331	UUR10_0007	UUR11_0007	UUR12_A0007	UUR13_0497	ORF00342	ORF00446	ORF00393	ORF01280	29.8354	19	1.7483	N	Y	3		conserved hypothetical protein
ureaplasma.match.576013.1	UPA1_G0263	UPA3_0008	NTORF0008	UPA6_A0009	UPA14_E0262	UUR2_0013	UUR4_0215	UUR5_G0037	UUR7_0008	UUR8_0015	UUR9_0330	UUR10_0008	UUR11_0008	UUR12_A0008	UUR13_0496	ORF00343	ORF00447	ORF00394	ORF01281	33.9022	19	1.93732	N	Y	3		conserved hypothetical protein
ureaplasma.match.557813.1	UPA1_G0498	UPA3_0273	NTORF0276	UPA6_A0255	UPA14_G0145	UUR2_0266	UUR4_0436	UUR5_A0033	UUR7_0264	UUR8_0265	UUR9_0037	UUR10_0261	UUR11_0258	UUR12_A0261	UUR13_0249	ORF00067	ORF00130	ORF00547	ORF00879	29.3702	19	2.25008	N	Y	1		conserved hypothetical protein
ureaplasma.match.566263.1	UPA1_G0335	UPA3_0079	NTORF0080	UPA6_A0084	UPA14_E0335	UUR2_0086	UUR4_0142	UUR5_G0112	UUR7_0083	UUR8_0090	UUR9_0256	UUR10_0086	UUR11_0082	UUR12_A0081	UUR13_0423	ORF00420	ORF00522	ORF00463	ORF01054	28.2636	19	2.90763	N	N			conserved hypothetical protein
ureaplasma.match.549913.1	UPA1_G0022	UPA3_0412	NTORF0418	UPA6_A0433	UPA14_E0028	UUR2_0419	UUR4_0650	UUR5_E0091	UUR7_0445	UUR8_0446	UUR9_0652	UUR10_0439	UUR11_0433	UUR12_A0442	UUR13_0139	ORF00481	ORF00633	ORF00134	ORF01446	30.8418	19	3.0854	N	Y	1		conserved hypothetical protein
ureaplasma.match.570313.1	UPA1_G0021	UPA3_0411	NTORF0417	UPA6_A0432	UPA14_E0027	UUR2_0418	UUR4_0652	UUR5_E0090	UUR7_0444	UUR8_0445	UUR9_0651	UUR10_0438	UUR11_0432	UUR12_A0441	UUR13_0140	ORF00480	ORF00634	ORF00133	ORF01447	32.3265	19	3.87733	N	Y	2	LDLRB; syalic acid-binding adhesin (H. pylori)	conserved hypothetical protein
ureaplasma.match.553213.1		UPA3_0171	NTORF0172	UPA6_A0392			UUR4_0562	UUR5_E0043	UUR7_0400	UUR8_0398	UUR9_0624	UUR10_0391	UUR11_0391	UUR12_A0393			ORF00013	ORF00020	ORF00770	28.8137	14	2.90515	N	N			conserved hypothetical protein
ureaplasma.match.560413.1						UUR2_0095	UUR4_0133	UUR5_G0120	UUR7_0092	UUR8_0098	UUR9_0247	UUR10_0095	UUR11_0091	UUR12_A0090	UUR13_0414	ORF00429	ORF00531	ORF00454	ORF01043	32.7779	14	0.662177	N	N			hypothetical protein
ureaplasma.match.562213.1							UUR4_0075	UUR5_G0175	UUR7_0155	UUR8_0154	UUR9_0570	UUR10_0151	UUR11_0150	UUR12_A0148	UUR13_0359	ORF00150	ORF00224	ORF00655	ORF00989	32.325	13	0.179919	N	N			hypothetical protein
ureaplasma.match.581513.1		UPA3_0177	NTORF0179	UPA6_A0386			UUR4_0555	UUR5_E0037	UUR7_0393	UUR8_0392		UUR10_0385	UUR11_0385	UUR12_A0387				ORF00027		28.9035	11	1.33086	N	N			conserved hypothetical protein
ureaplasma.match.576963.1		UPA3_0174	NTORF0175	UPA6_A0389			UUR4_0558	UUR5_E0040	UUR7_0396	UUR8_0395		UUR10_0388	UUR11_0388	UUR12_A0390				ORF00024		28.663	11	3.40958	N	N			conserved hypothetical protein
ureaplasma.match.571163.1						UUR2_0497		UUR5_0020	UUR7_0520	UUR8_0522	UUR9_0477	UUR10_0519	UUR11_0507				ORF00663	ORF00214	ORF01470	27.375	10	0.201269	N	N			conserved hypothetical protein
ureaplasma.match.548913.1		UPA3_0166	NTORF0166	UPA6_A0398			UUR4_0567	UUR5_E0048	UUR7_0405	UUR8_0403		UUR10_0395		UUR12_A0398				ORF00015		27.4807	10	1.01309	N	Y	2	EF-hand Ca-binding domain profile	conserved hypothetical protein
ureaplasma.match.577813.1		UPA3_0168	NTORF0168	UPA6_A0396			UUR4_0565	UUR5_E0046	UUR7_0403	UUR8_0401			UUR11_0394	UUR12_A0396				ORF00017		27.4337	10	1.36011	Y	Y	2		conserved hypothetical protein
ureaplasma.match.571213.1							UUR4_0674	UUR5_E0069		UUR8_0420	UUR9_0628	UUR10_0417	UUR11_0412		UUR13_0160	ORF00568		ORF00682		28.7347	9	1.31621	N	N			conserved hypothetical protein
ureaplasma.match.567213.1							UUR4_0375			UUR8_0557	UUR9_0748					ORF00197	ORF00301	ORF00250	ORF01135	27.7778	7	3.83737e-15	N	N			conserved hypothetical protein
ureaplasma.match.545963.1				UPA6_A0394			UUR4_0561											ORF00021		27.4712	3	1.69737	N	N			hypothetical protein
ureaplasma.match.560913.1																	ORF00654		ORF01467	29.7414	2	0	N	N			conserved hypothetical protein
ureaplasma.match.559013.1																	ORF00004		ORF00777	28.5714	2	0	N	N			conserved hypothetical protein
ureaplasma.match.562263.1						UUR2_0698				UUR8_0007										40.4535	2	1.09032	N	N			conserved hypothetical protein
ureaplasma.match.547413.1											UUR9_0189				UUR13_0036					35.6745	2	1.51034	N	Y	5		conserved hypothetical protein
ureaplasma.match.564763.1											UUR9_0202				UUR13_0038					31.9631	2	2.15204	N	N			conserved hypothetical protein
ureaplasma.match.579713.1											UUR9_0187				UUR13_0034					29.3269	2	2.94628	N	N			conserved hypothetical protein
ureaplasma.match.545163.1											UUR9_0147				UUR13_0046					29.9755	2	3.5702	N	N			conserved hypothetical protein
ureaplasma.match.572863.1															UUR13_0028	ORF00459				30.2838	2	5.97253	N	N			conserved hypothetical protein
ureaplasma.match.564013.1	UPA1_G0203				UPA14_E0203															38.8889	2	0	N	N			hypothetical protein
ureaplasma.match.555313.1			NTORF0116	gus04_ORF00623																44.79	2	0.913308	N	N			hypothetical protein
ureaplasma.match.564463.1	UPA1_G0174	UPA3_0563	NTORF0570	UPA6_A0571	UPA14_E0176	UUR2_0604	UUR4_0314	UUR5_K0071	UUR7_0613	UUR8_0619	UUR9_0686	UUR10_0615	UUR11_0599	UUR12_A0597	UUR13_0595	ORF00244	ORF00349	ORF00297	ORF01183	28.1508	19	3.00554	Y	N		MBA? Or haloacid dehalogenase (HAD) superfamily	5'-nucleotidase, lipoprotein e(P4) famil
ureaplasma.match.573963.1	UPA1_G0298	UPA3_0042	NTORF0043	UPA6_A0045	UPA14_E0298	UUR2_0048	UUR4_0180	UUR5_G0074	UUR7_0044	UUR8_0052	UUR9_0295	UUR10_0048	UUR11_0044	UUR12_A0043	UUR13_0461	ORF00379	ORF00485	ORF00501	ORF01094	28.5814	19	0.223405	Y	N			lipoprotein
ureaplasma.match.582213.1	UPA1_G0300	UPA3_0044	NTORF0045	UPA6_A0047	UPA14_E0300	UUR2_0050	UUR4_0178	UUR5_G0076	UUR7_0046	UUR8_0054	UUR9_0293	UUR10_0050	UUR11_0046	UUR12_A0045	UUR13_0459	ORF00381	ORF00487	ORF00499	ORF01092	27.0862	19	0.435002	Y	Y	1		lipoprotein
ureaplasma.match.550263.1	UPA1_G0205	UPA3_0595	NTORF0603	UPA6_A0604	UPA14_E0205	UUR2_0642	UUR4_0278	UUR5_D0018	UUR7_0650	UUR8_0657	UUR9_0389	UUR10_0653	UUR11_0635	UUR12_A0633	UUR13_0558	ORF00281	ORF00386	ORF00333	ORF01218	28.9175	19	0.505419	Y	Y	1	ABC transporter	lipoprotein
ureaplasma.match.561413.1	UPA1_G0330	UPA3_0074	NTORF0075	UPA6_A0079	UPA14_E0330	UUR2_0081	UUR4_0147	UUR5_G0107	UUR7_0078	UUR8_0085	UUR9_0261	UUR10_0081		UUR12_A0076	UUR13_0428	ORF00415	ORF00517	ORF00468	ORF01059	29.8451	18	1.75219	N	Y	6	prolipoprotein diacylglyceryl transferase	prolipoprotein diacylglyceryl transferas
ureaplasma.match.554963.1	UPA1_G0196	UPA3_0586	NTORF0594	UPA6_A0594	UPA14_E0196	UUR2_0629	UUR4_0290	UUR5_D0030	UUR7_0637	UUR8_0643	UUR9_0711	UUR10_0640	UUR11_0623	UUR12_A0621	UUR13_0571	ORF00269	ORF00374	ORF00322	ORF01207	27.02	19	0.425621	Y	Y	1		putative lipoprotein
ureaplasma.match.561163.1	UPA1_G0599			UPA6_A0361	UPA14_G0246	UUR2_0370	UUR4_0535	UUR5_E0016	UUR7_0371	UUR8_0371	UUR9_0600	UUR10_0365	UUR11_0365	UUR12_A0367	UUR13_0190	ORF00595	ORF00035	ORF00047	ORF01314	29.829	17	0.484471	Y	Y	1		putative lipoprotein
ureaplasma.match.573913.1	UPA1_G0597	UPA3_0372	NTORF0377	UPA6_A0359	UPA14_G0244	UUR2_0368		UUR5_E0014	UUR7_0369	UUR8_0369		UUR10_0363	UUR11_0363	UUR12_A0365	UUR13_0192	ORF00597	ORF00037	ORF00049	ORF00788	29.1864	17	0.513288	Y	Y	1		putative lipoprotein
ureaplasma.match.566763.1	UPA1_G0004	UPA3_0394	NTORF0399	UPA6_A0415	UPA14_E0010	UUR2_0401	UUR4_0669	UUR5_E0072	UUR7_0426	UUR8_0428	UUR9_0634	UUR10_0421	UUR11_0415	UUR12_A0424	UUR13_0157	ORF00462	ORF00651	ORF00116	ORF01464	29.2402	19	0.697787	Y	Y	1		putative lipoprotein
ureaplasma.match.546613.1	UPA1_G0303	UPA3_0046	NTORF0047	UPA6_A0049	UPA14_E0302	UUR2_0052	UUR4_0176	UUR5_G0078	UUR7_0048	UUR8_0056	UUR9_0291	UUR10_0052	UUR11_0048	UUR12_A0047	UUR13_0457	ORF00383	ORF00489	ORF00497	ORF01090	27.5119	19	1.60039	Y	Y	1		putative lipoprotein

## Sheet: Cluster_Id_gene members
cluster	DB	protein_com_name	NCBI Locus tag
Singleton	UPA6	hypothetical protein	gus04_ORF00618
Singleton	UPA6	conserved hypothetical protein	gus04_ORF00620
Singleton	UPA6	hypothetical protein	gus04_ORF00621
Singleton	UPA6	hypothetical protein	gus04_ORF00622
ureaplasma.match.555313.1	UPA6	hypothetical protein	gus04_ORF00623
Singleton	UPA6	hypothetical protein	gus04_ORF00624
Singleton	UPA6	conserved hypothetical protein	gus04_ORF00625
Singleton	UPA6	hypothetical protein	gus04_ORF00626
Singleton	UPA6	conserved hypothetical protein	gus04_ORF00627
ureaplasma.match.556813.1	UUR2	Pseudogene of the MBA family	gus06_ORF00669
ureaplasma.match.556813.1	UUR5	Pseudogene of the MBA family	gus08_ORF00698
ureaplasma.match.559213.1	2033	ribosomal protein S15	gus2033_ORF00001
ureaplasma.match.575963.1	2033	ribonuclease III	gus2033_ORF00002
ureaplasma.match.581763.1	2033	fatty acid/phospholipid synthesis protei	gus2033_ORF00003
ureaplasma.match.568563.1	2033	DAK2 domain fusion protein YloV	gus2033_ORF00004
ureaplasma.match.554513.1	2033	conserved hypothetical protein	gus2033_ORF00005
Singleton	2033	conserved hypothetical protein	gus2033_ORF00006
ureaplasma.match.551263.1	2033	conserved hypothetical protein	gus2033_ORF00007
ureaplasma.match.579263.1	2033	ribosomal protein L28	gus2033_ORF00008
ureaplasma.match.579763.1	2033	conserved hypothetical protein	gus2033_ORF00009
ureaplasma.match.571413.1	2033	ribosomal protein L27	gus2033_ORF00010
ureaplasma.match.566913.1	2033	conserved hypothetical protein	gus2033_ORF00011
ureaplasma.match.574513.1	2033	ribosomal protein L21	gus2033_ORF00012
ureaplasma.match.578763.1	2033	guanylate kinase	gus2033_ORF00013
ureaplasma.match.569713.1	2033	putative 23S rRNA m2A2503 methyltransfer	gus2033_ORF00014
ureaplasma.match.575663.1	2033	protein phosphatase 2C	gus2033_ORF00015
ureaplasma.match.576463.1	2033	kinase domain protein	gus2033_ORF00016
ureaplasma.match.570213.1	2033	ribosome small subunit-dependent GTPase	gus2033_ORF00017
ureaplasma.match.573363.1	2033	ammonium transporter	gus2033_ORF00018
ureaplasma.match.559563.1	2033	ammonium transporter	gus2033_ORF00019
ureaplasma.match.567913.1	2033	conserved hypothetical protein	gus2033_ORF00020
ureaplasma.match.563363.1	2033	formate--tetrahydrofolate ligase	gus2033_ORF00021
ureaplasma.match.554313.1	2033	site-specific recombinase, phage integra	gus2033_ORF00022
ureaplasma.match.559513.1	2033	amino acid permease	gus2033_ORF00023
ureaplasma.match.555263.1	2033	lipoprotein, putative	gus2033_ORF00024
ureaplasma.match.563213.1	2033	lipoprotein, putative	gus2033_ORF00025
ureaplasma.match.577263.1	2033	conserved hypothetical protein	gus2033_ORF00026
ureaplasma.match.579863.1	2033	basic membrane protein	gus2033_ORF00027
ureaplasma.match.545663.1	2033	translation initiation factor IF-3	gus2033_ORF00028
ureaplasma.match.563963.1	2033	ribosomal protein L35	gus2033_ORF00029
ureaplasma.match.555063.1	2033	ribosomal protein L20	gus2033_ORF00030
ureaplasma.match.558563.1	2033	ribosomal protein S10	gus2033_ORF00031
ureaplasma.match.569763.1	2033	50S ribosomal protein L3	gus2033_ORF00032
ureaplasma.match.558513.1	2033	50S ribosomal protein L4	gus2033_ORF00033
ureaplasma.match.557313.1	2033	ribosomal protein L23	gus2033_ORF00034
ureaplasma.match.582313.1	2033	ribosomal protein L2	gus2033_ORF00035
ureaplasma.match.557613.1	2033	ribosomal protein S19	gus2033_ORF00036
ureaplasma.match.572013.1	2033	ribosomal protein L22	gus2033_ORF00037
ureaplasma.match.559713.1	2033	ribosomal protein S3	gus2033_ORF00038
ureaplasma.match.565163.1	2033	ribosomal protein L16	gus2033_ORF00039
ureaplasma.match.571513.1	2033	ribosomal protein L29	gus2033_ORF00040
ureaplasma.match.578513.1	2033	30S ribosomal protein S17	gus2033_ORF00041
ureaplasma.match.560213.1	2033	ribosomal protein L14	gus2033_ORF00042
ureaplasma.match.545063.1	2033	ribosomal protein L24	gus2033_ORF00043
ureaplasma.match.552963.1	2033	ribosomal protein L5	gus2033_ORF00044
ureaplasma.match.550513.1	2033	ribosomal protein S14p/S29e	gus2033_ORF00045
ureaplasma.match.554413.1	2033	ribosomal protein S8	gus2033_ORF00046
ureaplasma.match.544913.1	2033	ribosomal protein L6	gus2033_ORF00047
ureaplasma.match.581313.1	2033	ribosomal protein L18	gus2033_ORF00048
ureaplasma.match.558663.1	2033	ribosomal protein S5	gus2033_ORF00049
ureaplasma.match.547613.1	2033	ribosomal protein L15	gus2033_ORF00050
ureaplasma.match.577163.1	2033	preprotein translocase, SecY subunit	gus2033_ORF00051
ureaplasma.match.570663.1	2033	adenylate kinase	gus2033_ORF00052
ureaplasma.match.581413.1	2033	methionine aminopeptidase, type I	gus2033_ORF00053
ureaplasma.match.559313.1	2033	translation initiation factor IF-1	gus2033_ORF00054
ureaplasma.match.567563.1	2033	ribosomal protein L36	gus2033_ORF00055
ureaplasma.match.566513.1	2033	30S ribosomal protein S13	gus2033_ORF00056
ureaplasma.match.554713.1	2033	30S ribosomal protein S11	gus2033_ORF00057
ureaplasma.match.554813.1	2033	DNA-directed RNA polymerase, alpha subun	gus2033_ORF00058
ureaplasma.match.546163.1	2033	ribosomal protein L17	gus2033_ORF00059
ureaplasma.match.564813.1	2033	conserved hypothetical protein	gus2033_ORF00060
ureaplasma.match.569163.1	2033	conserved hypothetical protein	gus2033_ORF00061
ureaplasma.match.574863.1	2033	lipoprotein, putative	gus2033_ORF00062
ureaplasma.match.562113.1	2033	conserved hypothetical protein	gus2033_ORF00063
ureaplasma.match.564563.1	2033	putative YigZ family protein	gus2033_ORF00064
ureaplasma.match.574113.1	2033	conserved hypothetical protein	gus2033_ORF00065
ureaplasma.match.558213.1	2033	putative potassium/sodium efflux P-type	gus2033_ORF00066
ureaplasma.match.557813.1	2033	conserved hypothetical protein	gus2033_ORF00067
ureaplasma.match.564613.1	2033	ribosome biogenesis GTP-binding protein	gus2033_ORF00068
ureaplasma.match.574663.1	2033	valine--tRNA ligase	gus2033_ORF00069
ureaplasma.match.575713.1	2033	putative RNA methyltransferase, TrmH fam	gus2033_ORF00070
ureaplasma.match.569663.1	2033	tRNA (guanine-N(7)-)-methyltransferase	gus2033_ORF00071
ureaplasma.match.548013.1	2033	membrane protein, putative	gus2033_ORF00072
ureaplasma.match.556113.1	2033	conserved hypothetical protein	gus2033_ORF00073
ureaplasma.match.556963.1	2033	putative protein hit	gus2033_ORF00074
ureaplasma.match.564363.1	2033	putative oxygen-independent coproporphyr	gus2033_ORF00075
ureaplasma.match.548163.1	2033	conserved hypothetical protein	gus2033_ORF00076
ureaplasma.match.581363.1	2033	conserved hypothetical protein	gus2033_ORF00077
ureaplasma.match.570913.1	2033	conserved hypothetical protein	gus2033_ORF00078
ureaplasma.match.548813.1	2033	nicotinate phosphoribosyltransferase	gus2033_ORF00079
ureaplasma.match.546863.1	2033	ribosomal protein S21	gus2033_ORF00080
ureaplasma.match.568163.1	2033	arginine--tRNA ligase	gus2033_ORF00081
ureaplasma.match.567363.1	2033	phosphoglycerate kinase	gus2033_ORF00082
ureaplasma.match.573013.1	2033	M42 glutamyl aminopeptidase	gus2033_ORF00083
ureaplasma.match.556613.1	2033	purine nucleoside phosphorylase	gus2033_ORF00084
ureaplasma.match.574213.1	2033	DNA-binding protein HU	gus2033_ORF00085
ureaplasma.match.571913.1	2033	putative GTP diphosphokinase	gus2033_ORF00086
ureaplasma.match.577663.1	2033	CTP synthase	gus2033_ORF00087
ureaplasma.match.549563.1	2033	histidine--tRNA ligase	gus2033_ORF00088
ureaplasma.match.551213.1	2033	aspartate--tRNA ligase	gus2033_ORF00089
ureaplasma.match.579113.1	2033	conserved hypothetical protein	gus2033_ORF00090
ureaplasma.match.581663.1	2033	peptide-methionine (S)-S-oxide reductase	gus2033_ORF00091
ureaplasma.match.559413.1	2033	conserved hypothetical protein	gus2033_ORF00092
ureaplasma.match.568063.1	2033	peroxiredoxin HYR1	gus2033_ORF00093
ureaplasma.match.569113.1	2033	GDSL-like protein	gus2033_ORF00094
ureaplasma.match.568963.1	2033	GDSL-like protein	gus2033_ORF00095
ureaplasma.match.557113.1	2033	lipoprotein, putative	gus2033_ORF00096
ureaplasma.match.550663.1	2033	DNA-binding regulatory protein, YebC/Pmp	gus2033_ORF00097
ureaplasma.match.556913.1	2033	recombination protein U	gus2033_ORF00098
ureaplasma.match.572113.1	2033	conserved hypothetical protein	gus2033_ORF00099
ureaplasma.match.572263.1	2033	translation elongation factor P	gus2033_ORF00100
ureaplasma.match.557163.1	2033	conserved hypothetical protein	gus2033_ORF00101
ureaplasma.match.573763.1	2033	transcription antitermination factor Nus	gus2033_ORF00102
ureaplasma.match.572063.1	2033	RNA methyltransferase, RsmE family	gus2033_ORF00103
ureaplasma.match.564963.1	2033	TIGR03982 family protein	gus2033_ORF00104
ureaplasma.match.575063.1	2033	conserved domain protein	gus2033_ORF00105
ureaplasma.match.562063.1	2033	conserved hypothetical protein	gus2033_ORF00106
ureaplasma.match.566613.1	2033	heavy metal translocating P-type ATPase	gus2033_ORF00107
ureaplasma.match.556013.1	2033	conserved hypothetical protein	gus2033_ORF00108
ureaplasma.match.561813.1	2033	PhoU family protein	gus2033_ORF00109
ureaplasma.match.579363.1	2033	phosphate ABC transporter, ATP-binding p	gus2033_ORF00110
ureaplasma.match.566163.1	2033	phosphate ABC transporter, permease prot	gus2033_ORF00111
ureaplasma.match.547513.1	2033	conserved domain protein	gus2033_ORF00112
ureaplasma.match.570013.1	2033	conserved hypothetical protein	gus2033_ORF00113
ureaplasma.match.573063.1	2033	methionine--tRNA ligase	gus2033_ORF00114
ureaplasma.match.548763.1	2033	recombination factor protein RarA	gus2033_ORF00115
ureaplasma.match.561013.1	2033	S-adenosylmethionine-dependent methyltra	gus2033_ORF00116
ureaplasma.match.569363.1	2033	ribonuclease M5	gus2033_ORF00117
ureaplasma.match.571263.1	2033	ribose-phosphate diphosphokinase	gus2033_ORF00118
ureaplasma.match.544763.1	2033	tRNA binding domain protein	gus2033_ORF00119
ureaplasma.match.570563.1	2033	EDD domain protein, DegV family	gus2033_ORF00120
ureaplasma.match.560063.1	2033	lipoprotein, putative	gus2033_ORF00121
ureaplasma.match.568663.1	2033	DNA-directed RNA polymerase, beta' subun	gus2033_ORF00122
ureaplasma.match.544713.1	2033	DNA-directed RNA polymerase, beta subuni	gus2033_ORF00123
ureaplasma.match.551713.1	2033	pyruvate kinase	gus2033_ORF00124
ureaplasma.match.552813.1	2033	Phosphofructokinase	gus2033_ORF00125
ureaplasma.match.575013.1	2033	phosphopyruvate hydratase	gus2033_ORF00126
ureaplasma.match.577063.1	2033	conserved hypothetical protein	gus2033_ORF00127
ureaplasma.match.563113.1	2033	2,3-bisphosphoglycerate-independent phos	gus2033_ORF00128
ureaplasma.match.561113.1	2033	triose-phosphate isomerase	gus2033_ORF00129
ureaplasma.match.563563.1	2033	putative rRNA large subunit m3Psi methyl	gus2033_ORF00130
ureaplasma.match.567163.1	2033	conserved hypothetical protein	gus2033_ORF00131
ureaplasma.match.574063.1	2033	conserved hypothetical protein	gus2033_ORF00132
ureaplasma.match.566563.1	2033	NAD(+)/NADH kinase	gus2033_ORF00133
ureaplasma.match.547013.1	2033	transcriptional regulator, Spx/MgsR fami	gus2033_ORF00134
ureaplasma.match.567313.1	2033	tryptophan--tRNA ligase	gus2033_ORF00135
ureaplasma.match.577713.1	2033	Cof-like hydrolase	gus2033_ORF00136
ureaplasma.match.578313.1	2033	conserved hypothetical protein	gus2033_ORF00137
ureaplasma.match.560763.1	2033	lipoprotein, putative	gus2033_ORF00138
ureaplasma.match.560813.1	2033	conserved hypothetical protein	gus2033_ORF00140
ureaplasma.match.550463.1	2033	conserved hypothetical protein	gus2033_ORF00141
ureaplasma.match.566063.1	2033	conserved hypothetical protein	gus2033_ORF00142
ureaplasma.match.569913.1	2033	helix-turn-helix protein, YlxM/p13 famil	gus2033_ORF00143
ureaplasma.match.551113.1	2033	signal recognition particle-docking prot	gus2033_ORF00144
ureaplasma.match.548563.1	2033	RecF/RecN/SMC N-terminal domain protein	gus2033_ORF00145
ureaplasma.match.553063.1	2033	conserved hypothetical protein	gus2033_ORF00146
ureaplasma.match.552913.1	2033	conserved hypothetical protein	gus2033_ORF00147
ureaplasma.match.580863.1	2033	ATP synthase F0, A subunit	gus2033_ORF00148
ureaplasma.match.579563.1	2033	putative ATP synthase F0, C subunit	gus2033_ORF00149
ureaplasma.match.562213.1	2033	conserved hypothetical protein	gus2033_ORF00150
ureaplasma.match.580463.1	2033	putative ATP synthase F0, B subunit	gus2033_ORF00151
ureaplasma.match.573663.1	2033	ATP synthase F1, delta subunit	gus2033_ORF00152
ureaplasma.match.556213.1	2033	ATP synthase F1, delta subunit family pr	gus2033_ORF00153
ureaplasma.match.551063.1	2033	ATP synthase F1, alpha subunit	gus2033_ORF00154
ureaplasma.match.560863.1	2033	conserved hypothetical protein	gus2033_ORF00155
ureaplasma.match.577863.1	2033	ATP synthase F1, gamma subunit	gus2033_ORF00156
ureaplasma.match.574813.1	2033	ATP synthase F1, beta subunit	gus2033_ORF00157
ureaplasma.match.545513.1	2033	ATP synthase F1, epsilon subunit	gus2033_ORF00158
ureaplasma.match.562313.1	2033	conserved hypothetical protein	gus2033_ORF00159
ureaplasma.match.577013.1	2033	lipoprotein, putative	gus2033_ORF00160
ureaplasma.match.545013.1	2033	RNA methyltransferase, TrmH family, grou	gus2033_ORF00161
ureaplasma.match.557213.1	2033	lipoprotein, putative	gus2033_ORF00162
ureaplasma.match.574363.1	2033	cysteine--tRNA ligase	gus2033_ORF00163
ureaplasma.match.550713.1	2033	conserved hypothetical protein	gus2033_ORF00164
ureaplasma.match.579163.1	2033	conserved domain protein	gus2033_ORF00165
ureaplasma.match.573863.1	2033	DNA ligase (NAD+)	gus2033_ORF00168
ureaplasma.match.549813.1	2033	excinuclease ABC, B subunit	gus2033_ORF00169
ureaplasma.match.557713.1	2033	preprotein translocase, SecA subunit	gus2033_ORF00170
ureaplasma.match.557663.1	2033	ABC transporter, ATP-binding protein	gus2033_ORF00171
ureaplasma.match.554163.1	2033	tyrosine--tRNA ligase	gus2033_ORF00172
ureaplasma.match.575613.1	2033	uracil phosphoribosyltransferase	gus2033_ORF00173
ureaplasma.match.571963.1	2033	HAD hydrolase, family IA, variant 1	gus2033_ORF00174
ureaplasma.match.577113.1	2033	dihydrofolate reductase	gus2033_ORF00175
ureaplasma.match.565863.1	2033	conserved hypothetical protein	gus2033_ORF00177
ureaplasma.match.565863.1	2033	DNA (cytosine-5-)-methyltransferase	gus2033_ORF00178
ureaplasma.match.547913.1	2033	putative phage head-tail adaptor	gus2033_ORF00179
ureaplasma.match.546313.1	2033	basic membrane protein	gus2033_ORF00180
ureaplasma.match.566963.1	2033	putative ATP synthase F1, delta subunit	gus2033_ORF00181
ureaplasma.match.567763.1	2033	acetate kinase	gus2033_ORF00182
ureaplasma.match.579663.1	2033	lipoprotein, putative	gus2033_ORF00183
ureaplasma.match.561463.1	2033	endonuclease/exonuclease/phosphatase fam	gus2033_ORF00184
ureaplasma.match.553763.1	2033	lipoprotein, putative	gus2033_ORF00185
ureaplasma.match.551363.1	2033	adenine phosphoribosyltransferase	gus2033_ORF00186
ureaplasma.match.569963.1	2033	conserved hypothetical protein	gus2033_ORF00187
ureaplasma.match.553813.1	2033	anticodon binding domain	gus2033_ORF00188
ureaplasma.match.569013.1	2033	DNA primase	gus2033_ORF00189
ureaplasma.match.562413.1	2033	conserved domain protein	gus2033_ORF00190
ureaplasma.match.548363.1	2033	conserved domain protein	gus2033_ORF00191
ureaplasma.match.552313.1	2033	putative septum site-determining protein	gus2033_ORF00192
ureaplasma.match.557013.1	2033	conserved hypothetical protein	gus2033_ORF00193
ureaplasma.match.579613.1	2033	conserved hypothetical protein	gus2033_ORF00194
ureaplasma.match.549663.1	2033	conserved hypothetical protein	gus2033_ORF00195
ureaplasma.match.576913.1	2033	conserved hypothetical protein	gus2033_ORF00196
ureaplasma.match.567213.1	2033	conserved domain protein	gus2033_ORF00197
ureaplasma.match.572213.1	2033	conserved hypothetical protein	gus2033_ORF00198
ureaplasma.match.572313.1	2033	conserved hypothetical protein	gus2033_ORF00199
ureaplasma.match.572163.1	2033	putative phage head-tail adaptor	gus2033_ORF00200
ureaplasma.match.551363.1	2033	adenine phosphoribosyltransferase	gus2033_ORF00201
ureaplasma.match.551963.1	2033	membrane protein, putative	gus2033_ORF00202
ureaplasma.match.549063.1	2033	conserved hypothetical protein	gus2033_ORF00203
ureaplasma.match.553263.1	2033	translation metalloprotein YbeY	gus2033_ORF00204
ureaplasma.match.554463.1	2033	ribosome biogenesis GTPase Era	gus2033_ORF00205
ureaplasma.match.581263.1	2033	DNA repair protein RecO	gus2033_ORF00206
ureaplasma.match.553813.1	2033	glycine--tRNA ligase	gus2033_ORF00207
ureaplasma.match.569013.1	2033	DNA primase	gus2033_ORF00208
ureaplasma.match.567413.1	2033	ribosomal protein S4	gus2033_ORF00209
ureaplasma.match.562463.1	2033	conserved hypothetical protein	gus2033_ORF00210
ureaplasma.match.548413.1	2033	putative metallophosphoesterase	gus2033_ORF00211
ureaplasma.match.569063.1	2033	putative ATP-dependent DNA helicase PcrA	gus2033_ORF00212
ureaplasma.match.557413.1	2033	conserved hypothetical protein	gus2033_ORF00213
ureaplasma.match.577613.1	2033	glycosyltransferase, group 2 family prot	gus2033_ORF00214
ureaplasma.match.570813.1	2033	conserved hypothetical protein	gus2033_ORF00215
ureaplasma.match.580663.1	2033	conserved hypothetical protein	gus2033_ORF00216
ureaplasma.match.565613.1	2033	conserved hypothetical protein	gus2033_ORF00217
ureaplasma.match.578213.1	2033	putative acyl carrier protein	gus2033_ORF00218
ureaplasma.match.581013.1	2033	DNA (cytosine-5-)-methyltransferase	gus2033_ORF00219
ureaplasma.match.570513.1	2033	Bsp6I restriction endonuclease	gus2033_ORF00220
ureaplasma.match.568763.1	2033	cytosol aminopeptidase family, catalytic	gus2033_ORF00221
ureaplasma.match.570613.1	2033	FtsK/SpoIIIE family protein	gus2033_ORF00222
ureaplasma.match.565113.1	2033	conserved hypothetical protein	gus2033_ORF00223
ureaplasma.match.563163.1	2033	ABC transporter, ATP-binding protein	gus2033_ORF00224
ureaplasma.match.557363.1	2033	phosphatidate cytidylyltransferase	gus2033_ORF00225
ureaplasma.match.549363.1	2033	conserved hypothetical protein	gus2033_ORF00226
ureaplasma.match.547263.1	2033	ribosome recycling factor	gus2033_ORF00227
ureaplasma.match.553963.1	2033	UMP kinase	gus2033_ORF00228
ureaplasma.match.560963.1	2033	translation elongation factor Ts	gus2033_ORF00229
ureaplasma.match.548463.1	2033	iron chelate uptake ABC transporter, FeC	gus2033_ORF00230
ureaplasma.match.573113.1	2033	iron chelate uptake ABC transporter, FeC	gus2033_ORF00231
ureaplasma.match.549713.1	2033	putative phage head-tail adaptor	gus2033_ORF00232
ureaplasma.match.578463.1	2033	conserved hypothetical protein	gus2033_ORF00233
ureaplasma.match.571063.1	2033	conserved hypothetical protein	gus2033_ORF00234
ureaplasma.match.566363.1	2033	conserved hypothetical protein	gus2033_ORF00235
ureaplasma.match.575513.1	2033	putative phage head-tail adaptor	gus2033_ORF00236
ureaplasma.match.547063.1	2033	membrane protein, putative	gus2033_ORF00237
ureaplasma.match.559263.1	2033	membrane protein, putative	gus2033_ORF00238
ureaplasma.match.580113.1	2033	oligoendopeptidase F	gus2033_ORF00239
ureaplasma.match.576663.1	2033	translation elongation factor Tu	gus2033_ORF00240
ureaplasma.match.562913.1	2033	translation elongation factor G	gus2033_ORF00241
ureaplasma.match.547363.1	2033	ribosomal protein S7	gus2033_ORF00242
ureaplasma.match.557063.1	2033	ribosomal protein S12	gus2033_ORF00243
ureaplasma.match.564463.1	2033	putative 5'-nucleotidase, lipoprotein e(	gus2033_ORF00244
ureaplasma.match.552613.1	2033	conserved hypothetical protein	gus2033_ORF00245
ureaplasma.match.552213.1	2033	conserved hypothetical protein	gus2033_ORF00246
ureaplasma.match.573313.1	2033	conserved hypothetical protein	gus2033_ORF00247
ureaplasma.match.547863.1	2033	conserved domain protein	gus2033_ORF00248
ureaplasma.match.574463.1	2033	phosphoglucomutase/phosphomannomutase, a	gus2033_ORF00249
ureaplasma.match.551913.1	2033	cytidine deaminase	gus2033_ORF00250
ureaplasma.match.560663.1	2033	creatinase	gus2033_ORF00251
ureaplasma.match.553013.1	2033	ribosomal protein L33	gus2033_ORF00252
ureaplasma.match.571113.1	2033	threonine--tRNA ligase	gus2033_ORF00253
ureaplasma.match.550313.1	2033	tRNA pseudouridine synthase A	gus2033_ORF00254
ureaplasma.match.563313.1	2033	EDD domain protein, DegV family	gus2033_ORF00255
ureaplasma.match.576713.1	2033	cobalt transport protein	gus2033_ORF00256
ureaplasma.match.574163.1	2033	ABC transporter, ATP-binding protein	gus2033_ORF00257
ureaplasma.match.563913.1	2033	conserved domain protein	gus2033_ORF00258
ureaplasma.match.548263.1	2033	ABC transporter, ATP-binding protein	gus2033_ORF00259
ureaplasma.match.548213.1	2033	ribosomal protein L1	gus2033_ORF00260
ureaplasma.match.549163.1	2033	ribosomal protein L11	gus2033_ORF00261
ureaplasma.match.570863.1	2033	hypothetical protein	gus2033_ORF00262
ureaplasma.match.567463.1	2033	efflux ABC transporter, permease protein	gus2033_ORF00263
ureaplasma.match.550363.1	2033	aspartyl/glutamyl-tRNA(Asn/Gln) amidotra	gus2033_ORF00264
ureaplasma.match.563263.1	2033	putative aspartyl/glutamyl-tRNA(Asn/Gln)	gus2033_ORF00265
ureaplasma.match.582063.1	2033	conserved hypothetical protein	gus2033_ORF00266
ureaplasma.match.571863.1	2033	membrane protein, putative	gus2033_ORF00267
ureaplasma.match.551863.1	2033	uracil-DNA glycosylase	gus2033_ORF00268
ureaplasma.match.554963.1	2033	lipoprotein, putative	gus2033_ORF00269
ureaplasma.match.560263.1	2033	putative replicative DNA helicase	gus2033_ORF00270
ureaplasma.match.566313.1	2033	ribosomal protein L9	gus2033_ORF00271
ureaplasma.match.556313.1	2033	ribosomal protein S18	gus2033_ORF00272
ureaplasma.match.577963.1	2033	single-strand binding protein	gus2033_ORF00273
ureaplasma.match.577413.1	2033	ribosomal protein S6	gus2033_ORF00274
ureaplasma.match.546663.1	2033	acetyltransferase, GNAT family	gus2033_ORF00275
ureaplasma.match.561363.1	2033	conserved hypothetical protein	gus2033_ORF00276
ureaplasma.match.567863.1	2033	conserved hypothetical protein	gus2033_ORF00277
Singleton	2033	conserved hypothetical protein	gus2033_ORF00278
ureaplasma.match.563463.1	2033	conserved hypothetical protein	gus2033_ORF00279
ureaplasma.match.551013.1	2033	conserved hypothetical protein	gus2033_ORF00280
ureaplasma.match.550263.1	2033	putative phage head-tail adaptor	gus2033_ORF00281
ureaplasma.match.557963.1	2033	conserved hypothetical protein	gus2033_ORF00282
ureaplasma.match.544813.1	2033	oligopeptide ABC transporter, ATP-bindin	gus2033_ORF00283
ureaplasma.match.570063.1	2033	ABC transporter, ATP-binding protein	gus2033_ORF00284
ureaplasma.match.581163.1	2033	ABC transporter, permease protein	gus2033_ORF00285
ureaplasma.match.568613.1	2033	ABC transporter, permease protein	gus2033_ORF00286
ureaplasma.match.558613.1	2033	conserved hypothetical protein	gus2033_ORF00287
ureaplasma.match.563013.1	2033	lipoprotein, putative	gus2033_ORF00288
Singleton	2033	conserved hypothetical protein	gus2033_ORF00289
ureaplasma.match.559763.1	2033	conserved hypothetical protein	gus2033_ORF00290
ureaplasma.match.576513.1	2033	ribosomal protein L19	gus2033_ORF00291
ureaplasma.match.559913.1	2033	tRNA (guanine-N(1)-)-methyltransferase	gus2033_ORF00292
ureaplasma.match.579463.1	2033	ribosomal protein S16	gus2033_ORF00293
ureaplasma.match.562813.1	2033	Cof-like hydrolase	gus2033_ORF00294
ureaplasma.match.576863.1	2033	conserved hypothetical protein	gus2033_ORF00295
ureaplasma.match.572763.1	2033	conserved hypothetical protein	gus2033_ORF00296
ureaplasma.match.556663.1	2033	conserved hypothetical protein	gus2033_ORF00297
ureaplasma.match.550563.1	2033	lipoprotein, putative	gus2033_ORF00298
ureaplasma.match.545463.1	2033	lipoprotein, putative	gus2033_ORF00299
ureaplasma.match.554563.1	2033	putative viral phosphatase	gus2033_ORF00300
ureaplasma.match.553413.1	2033	conserved hypothetical protein	gus2033_ORF00301
ureaplasma.match.570463.1	2033	Ion channel	gus2033_ORF00302
ureaplasma.match.571363.1	2033	conserved hypothetical protein	gus2033_ORF00303
ureaplasma.match.562963.1	2033	conserved hypothetical protein	gus2033_ORF00304
ureaplasma.match.555413.1	2033	ribosomal protein S9	gus2033_ORF00305
ureaplasma.match.574563.1	2033	ribosomal protein L13	gus2033_ORF00306
ureaplasma.match.562513.1	2033	lipoprotein, putative	gus2033_ORF00307
ureaplasma.match.564113.1	2033	phage minor structural protein, N-termin	gus2033_ORF00308
ureaplasma.match.580263.1	2033	conserved hypothetical protein	gus2033_ORF00309
ureaplasma.match.570713.1	2033	amino acid permease	gus2033_ORF00310
ureaplasma.match.578713.1	2033	preprotein translocase, SecE subunit	gus2033_ORF00311
ureaplasma.match.579513.1	2033	NusG family protein	gus2033_ORF00312
ureaplasma.match.580563.1	2033	putative DEAD-box ATP-dependent RNA heli	gus2033_ORF00313
ureaplasma.match.568813.1	2033	MATE domain protein	gus2033_ORF00314
ureaplasma.match.554663.1	2033	MATE domain protein	gus2033_ORF00315
ureaplasma.match.567263.1	2033	deoxyribose-phosphate aldolase	gus2033_ORF00316
ureaplasma.match.580713.1	2033	transketolase	gus2033_ORF00317
ureaplasma.match.571763.1	2033	putative phosphocarrier protein HPr	gus2033_ORF00318
ureaplasma.match.550413.1	2033	phospholipase D domain protein	gus2033_ORF00319
ureaplasma.match.571563.1	2033	putative thioredoxin	gus2033_ORF00320
ureaplasma.match.558813.1	2033	DNA topoisomerase I	gus2033_ORF00321
ureaplasma.match.573813.1	2033	conserved hypothetical protein	gus2033_ORF00322
ureaplasma.match.555163.1	2033	ribosome biogenesis GTP-binding protein	gus2033_ORF00323
ureaplasma.match.556863.1	2033	conserved hypothetical protein	gus2033_ORF00324
ureaplasma.match.572913.1	2033	thymidine kinase	gus2033_ORF00325
ureaplasma.match.547713.1	2033	GTP-binding protein YchF	gus2033_ORF00326
ureaplasma.match.550963.1	2033	fructose-1,6-bisphosphate aldolase, clas	gus2033_ORF00327
ureaplasma.match.553163.1	2033	DNA-directed RNA polymerase, delta subun	gus2033_ORF00328
ureaplasma.match.556413.1	2033	HD domain protein	gus2033_ORF00329
ureaplasma.match.569863.1	2033	glutamate--tRNA ligase	gus2033_ORF00330
ureaplasma.match.549463.1	2033	GHMP kinase, N-terminal domain protein	gus2033_ORF00331
ureaplasma.match.552513.1	2033	dimethyladenosine transferase	gus2033_ORF00332
ureaplasma.match.563813.1	2033	membrane protein insertase, YidC/Oxa1 fa	gus2033_ORF00333
ureaplasma.match.566113.1	2033	ribonuclease P protein component	gus2033_ORF00334
ureaplasma.match.565963.1	2033	ribosomal protein L34	gus2033_ORF00335
ureaplasma.match.582263.1	2033	chromosomal replication initiator protei	gus2033_ORF00336
ureaplasma.match.551413.1	2033	ribosomal protein L31	gus2033_ORF00337
ureaplasma.match.551563.1	2033	peptide chain release factor 1	gus2033_ORF00338
ureaplasma.match.574413.1	2033	methyltransferase, HemK family	gus2033_ORF00339
ureaplasma.match.556513.1	2033	putative Sua5/YciO/YrdC/YwlC family prot	gus2033_ORF00340
ureaplasma.match.573163.1	2033	putative ribose-5-phosphate isomerase B	gus2033_ORF00341
ureaplasma.match.546913.1	2033	conserved hypothetical protein	gus2033_ORF00342
ureaplasma.match.576013.1	2033	conserved hypothetical protein	gus2033_ORF00343
ureaplasma.match.581463.1	2033	magnesium transporter	gus2033_ORF00344
ureaplasma.match.561863.1	2033	ribosomal protein L10	gus2033_ORF00345
ureaplasma.match.579313.1	2033	ribosomal protein L7/L12	gus2033_ORF00346
ureaplasma.match.561213.1	2033	basic membrane protein	gus2033_ORF00347
ureaplasma.match.546463.1	2033	branched-chain amino acid ABC transporte	gus2033_ORF00348
ureaplasma.match.563063.1	2033	branched-chain amino acid ABC transporte	gus2033_ORF00349
ureaplasma.match.560613.1	2033	ABC transporter, ATP-binding protein	gus2033_ORF00350
ureaplasma.match.576813.1	2033	basic membrane protein	gus2033_ORF00351
ureaplasma.match.570963.1	2033	hydrolase, TatD family	gus2033_ORF00352
ureaplasma.match.550863.1	2033	tRNA modification GTPase TrmE	gus2033_ORF00353
ureaplasma.match.564213.1	2033	conserved hypothetical protein	gus2033_ORF00354
ureaplasma.match.578063.1	2033	dTMP kinase	gus2033_ORF00355
ureaplasma.match.570163.1	2033	hydrolase, alpha/beta domain protein	gus2033_ORF00356
ureaplasma.match.555513.1	2033	iron chelate uptake ABC transporter, FeC	gus2033_ORF00357
ureaplasma.match.563513.1	2033	iron chelate uptake ABC transporter, FeC	gus2033_ORF00358
ureaplasma.match.560113.1	2033	lipoprotein, putative	gus2033_ORF00359
ureaplasma.match.548613.1	2033	iron chelate uptake ABC transporter, FeC	gus2033_ORF00360
ureaplasma.match.568013.1	2033	ribosomal protein S2	gus2033_ORF00361
ureaplasma.match.569313.1	2033	conserved hypothetical protein	gus2033_ORF00362
ureaplasma.match.560013.1	2033	lipoprotein, putative	gus2033_ORF00363
ureaplasma.match.546213.1	2033	Tex-like protein N-terminal domain prote	gus2033_ORF00364
ureaplasma.match.547213.1	2033	lipoprotein, putative	gus2033_ORF00365
ureaplasma.match.568863.1	2033	membrane protein, putative	gus2033_ORF00366
ureaplasma.match.554913.1	2033	conserved hypothetical protein	gus2033_ORF00367
ureaplasma.match.573613.1	2033	putative type I restriction-modification	gus2033_ORF00368
ureaplasma.match.545613.1	2033	type I site-specific deoxyribonuclease,	gus2033_ORF00369
ureaplasma.match.549763.1	2033	type I restriction modification DNA spec	gus2033_ORF00370
ureaplasma.match.565913.1	2033	type I restriction modification DNA spec	gus2033_ORF00371
ureaplasma.match.578563.1	2033	type I restriction modification DNA spec	gus2033_ORF00372
ureaplasma.match.572963.1	2033	divergent AAA domain protein	gus2033_ORF00373
ureaplasma.match.578013.1	2033	tRNA uridine 5-carboxymethylaminomethyl	gus2033_ORF00374
Singleton	2033	16S rRNA (guanine(527)-N(7))-methyltrans	gus2033_ORF00375
ureaplasma.match.550163.1	2033	16S rRNA (guanine(527)-N(7))-methyltrans	gus2033_ORF00376
ureaplasma.match.547113.1	2033	PQ loop repeat protein	gus2033_ORF00377
ureaplasma.match.558313.1	2033	conserved hypothetical protein	gus2033_ORF00378
ureaplasma.match.573963.1	2033	lipoprotein associated domain	gus2033_ORF00379
ureaplasma.match.569263.1	2033	conserved hypothetical protein	gus2033_ORF00380
ureaplasma.match.582213.1	2033	lipoprotein associated domain	gus2033_ORF00381
ureaplasma.match.570763.1	2033	conserved hypothetical protein	gus2033_ORF00382
ureaplasma.match.546613.1	2033	lipoprotein, putative	gus2033_ORF00383
ureaplasma.match.575213.1	2033	putative ATP synthase F0, A subunit	gus2033_ORF00384
ureaplasma.match.545763.1	2033	conserved hypothetical protein	gus2033_ORF00385
ureaplasma.match.575113.1	2033	conserved hypothetical protein	gus2033_ORF00386
ureaplasma.match.580513.1	2033	conserved domain protein	gus2033_ORF00387
ureaplasma.match.556063.1	2033	conserved hypothetical protein	gus2033_ORF00388
ureaplasma.match.572713.1	2033	conserved hypothetical protein	gus2033_ORF00389
ureaplasma.match.553313.1	2033	putative ATP synthase F1, alpha subunit	gus2033_ORF00390
ureaplasma.match.568313.1	2033	ATP synthase F1, beta subunit	gus2033_ORF00391
ureaplasma.match.560563.1	2033	lipoprotein, putative	gus2033_ORF00392
ureaplasma.match.579013.1	2033	endonuclease/exonuclease/phosphatase fam	gus2033_ORF00393
ureaplasma.match.574013.1	2033	preprotein translocase, SecG subunit	gus2033_ORF00394
ureaplasma.match.561963.1	2033	ribonuclease R	gus2033_ORF00395
ureaplasma.match.559663.1	2033	conserved hypothetical protein	gus2033_ORF00396
ureaplasma.match.581863.1	2033	SsrA-binding protein	gus2033_ORF00397
ureaplasma.match.572413.1	2033	ABC transporter, ATP-binding protein	gus2033_ORF00398
ureaplasma.match.581613.1	2033	ABC transporter, ATP-binding protein	gus2033_ORF00399
ureaplasma.match.544613.1	2033	conserved hypothetical protein	gus2033_ORF00400
ureaplasma.match.563613.1	2033	lysine--tRNA ligase	gus2033_ORF00401
ureaplasma.match.558263.1	2033	conserved hypothetical protein	gus2033_ORF00402
ureaplasma.match.582113.1	2033	oligoendopeptidase F	gus2033_ORF00403
ureaplasma.match.562613.1	2033	phosphate acetyl/butyryl transferase	gus2033_ORF00404
ureaplasma.match.553363.1	2033	conserved hypothetical protein	gus2033_ORF00405
ureaplasma.match.580063.1	2033	conserved hypothetical protein	gus2033_ORF00406
ureaplasma.match.578813.1	2033	putative iron(III) dicitrate ABC transpo	gus2033_ORF00407
ureaplasma.match.567663.1	2033	ferrichrome ABC transporter, ATP-binding	gus2033_ORF00408
ureaplasma.match.548313.1	2033	iron chelate uptake ABC transporter, FeC	gus2033_ORF00409
ureaplasma.match.555213.1	2033	lipoprotein, putative	gus2033_ORF00410
ureaplasma.match.561913.1	2033	conserved hypothetical protein	gus2033_ORF00411
ureaplasma.match.555963.1	2033	conserved hypothetical protein	gus2033_ORF00412
ureaplasma.match.558713.1	2033	putative thioredoxin-disulfide reductase	gus2033_ORF00413
Singleton	2033	putative prolipoprotein diacylglyceryl t	gus2033_ORF00414
ureaplasma.match.561413.1	2033	putative prolipoprotein diacylglyceryl t	gus2033_ORF00415
ureaplasma.match.575913.1	2033	HPr(Ser) kinase/phosphatase	gus2033_ORF00416
ureaplasma.match.551313.1	2033	tRNA(Ile)-lysidine synthetase	gus2033_ORF00417
ureaplasma.match.551513.1	2033	aminoacyl-tRNA hydrolase	gus2033_ORF00418
ureaplasma.match.578263.1	2033	DNA polymerase III, beta subunit	gus2033_ORF00419
ureaplasma.match.566263.1	2033	conserved hypothetical protein	gus2033_ORF00420
ureaplasma.match.567713.1	2033	DNA gyrase, B subunit	gus2033_ORF00421
ureaplasma.match.558013.1	2033	DNA gyrase, A subunit	gus2033_ORF00422
ureaplasma.match.581813.1	2033	competence/damage-inducible protein CinA	gus2033_ORF00423
ureaplasma.match.555463.1	2033	RecA protein	gus2033_ORF00424
ureaplasma.match.558413.1	2033	putative YmdA/YtgF family protein	gus2033_ORF00425
ureaplasma.match.559363.1	2033	conserved hypothetical protein	gus2033_ORF00426
ureaplasma.match.564513.1	2033	conserved hypothetical protein	gus2033_ORF00427
ureaplasma.match.555563.1	2033	conserved hypothetical protein	gus2033_ORF00428
ureaplasma.match.560413.1	2033	conserved hypothetical protein	gus2033_ORF00429
ureaplasma.match.555863.1	2033	lipoprotein, putative	gus2033_ORF00430
ureaplasma.match.572563.1	2033	conserved hypothetical protein	gus2033_ORF00431
ureaplasma.match.573563.1	2033	conserved hypothetical protein	gus2033_ORF00432
ureaplasma.match.553713.1	2033	DNA polymerase III, subunit gamma and ta	gus2033_ORF00433
ureaplasma.match.544963.1	2033	DNA-binding protein, YbaB/EbfC family	gus2033_ORF00434
ureaplasma.match.560713.1	2033	recombination protein RecR	gus2033_ORF00435
ureaplasma.match.574613.1	2033	conserved hypothetical protein	gus2033_ORF00436
ureaplasma.match.580913.1	2033	signal recognition particle protein	gus2033_ORF00437
ureaplasma.match.579913.1	2033	membrane protein, putative	gus2033_ORF00438
ureaplasma.match.558063.1	2033	bacitracin ABC transporter, ATP-binding	gus2033_ORF00439
ureaplasma.match.554363.1	2033	lipoprotein, putative	gus2033_ORF00440
ureaplasma.match.558913.1	2033	conserved hypothetical protein	gus2033_ORF00441
ureaplasma.match.552413.1	2033	conserved hypothetical protein	gus2033_ORF00442
ureaplasma.match.570263.1	2033	conserved hypothetical protein	gus2033_ORF00443
ureaplasma.match.550913.1	2033	excinuclease ABC, A subunit	gus2033_ORF00444
ureaplasma.match.545713.1	2033	lipoprotein, putative	gus2033_ORF00445
ureaplasma.match.545413.1	2033	hypoxanthine phosphoribosyltransferase	gus2033_ORF00446
ureaplasma.match.563663.1	2033	ATP-dependent metallopeptidase HflB	gus2033_ORF00447
ureaplasma.match.565713.1	2033	serine--tRNA ligase	gus2033_ORF00448
ureaplasma.match.560163.1	2033	conserved hypothetical protein	gus2033_ORF00449
ureaplasma.match.566013.1	2033	membrane protein, putative	gus2033_ORF00450
ureaplasma.match.546563.1	2033	ABC transporter, ATP-binding protein	gus2033_ORF00451
ureaplasma.match.555813.1	2033	ABC transporter, permease protein	gus2033_ORF00452
ureaplasma.match.566663.1	2033	ABC transporter, permease protein	gus2033_ORF00453
ureaplasma.match.580213.1	2033	hypothetical mycoplasma lipoprotein	gus2033_ORF00454
ureaplasma.match.558463.1	2033	conserved hypothetical protein	gus2033_ORF00455
ureaplasma.match.549513.1	2033	conserved hypothetical protein	gus2033_ORF00456
ureaplasma.match.567013.1	2033	pseudouridine synthase, RluA family	gus2033_ORF00457
ureaplasma.match.565863.1	2033	conserved hypothetical protein	gus2033_ORF00458
ureaplasma.match.572863.1	2033	conserved hypothetical protein	gus2033_ORF00459
ureaplasma.match.575463.1	2033	DNA (cytosine-5-)-methyltransferase	gus2033_ORF00460
ureaplasma.match.558963.1	2033	DNA polymerase III, alpha subunit, Gram-	gus2033_ORF00461
ureaplasma.match.566763.1	2033	lipoprotein, putative	gus2033_ORF00462
ureaplasma.match.551613.1	2033	conserved hypothetical protein	gus2033_ORF00463
ureaplasma.match.549413.1	2033	flavodoxin-like protein	gus2033_ORF00464
Singleton	2033	conserved domain protein	gus2033_ORF00465
ureaplasma.match.574913.1	2033	excinuclease ABC, C subunit	gus2033_ORF00466
ureaplasma.match.575363.1	2033	NAD-dependent glycerol-3-phosphate dehyd	gus2033_ORF00467
ureaplasma.match.551813.1	2033	ribosome biogenesis GTPase Der	gus2033_ORF00468
ureaplasma.match.547663.1	2033	ComEC/Rec2-like protein	gus2033_ORF00469
ureaplasma.match.551763.1	2033	protein MraZ	gus2033_ORF00470
ureaplasma.match.561613.1	2033	S-adenosyl-methyltransferase MraW	gus2033_ORF00471
ureaplasma.match.555363.1	2033	conserved hypothetical protein	gus2033_ORF00472
ureaplasma.match.568213.1	2033	Abi-like protein	gus2033_ORF00473
ureaplasma.match.565663.1	2033	conserved hypothetical protein	gus2033_ORF00474
ureaplasma.match.556563.1	2033	membrane protein, putative	gus2033_ORF00475
ureaplasma.match.576113.1	2033	ATPase family associated with various ce	gus2033_ORF00476
ureaplasma.match.544863.1	2033	membrane protein, putative	gus2033_ORF00477
ureaplasma.match.577213.1	2033	putative holo-[acyl-carrier-protein] syn	gus2033_ORF00478
ureaplasma.match.576563.1	2033	DivIVA domain	gus2033_ORF00479
ureaplasma.match.570313.1	2033	conserved hypothetical protein	gus2033_ORF00480
ureaplasma.match.549913.1	2033	conserved hypothetical protein	gus2033_ORF00481
ureaplasma.match.557913.1	2033	ribonuclease HII	gus2033_ORF00482
ureaplasma.match.559813.1	2033	conserved hypothetical protein	gus2033_ORF00483
ureaplasma.match.564263.1	2033	iron chelate uptake ABC transporter, FeC	gus2033_ORF00484
ureaplasma.match.569513.1	2033	iron chelate uptake ABC transporter, FeC	gus2033_ORF00485
ureaplasma.match.581563.1	2033	lipoprotein, putative	gus2033_ORF00486
ureaplasma.match.580013.1	2033	tRNA (5-methylaminomethyl-2-thiouridylat	gus2033_ORF00487
ureaplasma.match.574313.1	2033	conserved hypothetical protein	gus2033_ORF00488
ureaplasma.match.576413.1	2033	conserved hypothetical protein	gus2033_ORF00489
ureaplasma.match.551463.1	2033	acyl-phosphate glycerol 3-phosphate acyl	gus2033_ORF00490
ureaplasma.match.559613.1	2033	membrane protein, putative	gus2033_ORF00491
ureaplasma.match.575163.1	2033	co-chaperone GrpE	gus2033_ORF00492
ureaplasma.match.564413.1	2033	chaperone protein DnaJ	gus2033_ORF00493
ureaplasma.match.566413.1	2033	conserved hypothetical protein	gus2033_ORF00494
ureaplasma.match.555663.1	2033	membrane protein, putative	gus2033_ORF00495
ureaplasma.match.575413.1	2033	isoleucine--tRNA ligase	gus2033_ORF00496
ureaplasma.match.558163.1	2033	putative glycoprotease GCP	gus2033_ORF00497
ureaplasma.match.566463.1	2033	methionine adenosyltransferase	gus2033_ORF00498
ureaplasma.match.556463.1	2033	DNA-formamidopyrimidine glycosylase	gus2033_ORF00499
ureaplasma.match.552263.1	2033	5'-3' exonuclease, N-terminal resolvase-	gus2033_ORF00500
ureaplasma.match.561263.1	2033	DNA polymerase III, alpha subunit	gus2033_ORF00501
ureaplasma.match.545213.1	2033	conserved hypothetical protein	gus2033_ORF00502
ureaplasma.match.555613.1	2033	DHHA1 domain protein	gus2033_ORF00503
ureaplasma.match.547813.1	2033	thiamine biosynthesis/tRNA modification	gus2033_ORF00504
ureaplasma.match.567613.1	2033	conserved hypothetical protein	gus2033_ORF00505
ureaplasma.match.553913.1	2033	conserved hypothetical protein	gus2033_ORF00506
ureaplasma.match.557263.1	2033	heat-inducible transcription repressor H	gus2033_ORF00507
ureaplasma.match.578113.1	2033	conserved hypothetical protein	gus2033_ORF00508
ureaplasma.match.574713.1	2033	conserved hypothetical protein	gus2033_ORF00509
ureaplasma.match.550613.1	2033	conserved hypothetical protein	gus2033_ORF00510
ureaplasma.match.553863.1	2033	lipoprotein, putative	gus2033_ORF00511
ureaplasma.match.571313.1	2033	conserved hypothetical protein	gus2033_ORF00512
ureaplasma.match.575813.1	2033	ferritin-like protein	gus2033_ORF00513
ureaplasma.match.581063.1	2033	urease accessory protein UreD	gus2033_ORF00514
ureaplasma.match.549613.1	2033	urease accessory protein UreG	gus2033_ORF00515
ureaplasma.match.577313.1	2033	urease accessory protein UreF	gus2033_ORF00516
ureaplasma.match.553563.1	2033	urease accessory protein UreE, N-termina	gus2033_ORF00517
ureaplasma.match.574763.1	2033	urease, alpha subunit	gus2033_ORF00518
ureaplasma.match.549963.1	2033	urease, beta subunit	gus2033_ORF00519
ureaplasma.match.559113.1	2033	urease, gamma subunit	gus2033_ORF00520
ureaplasma.match.558863.1	2033	putative ferrichrome ABC transporter, AT	gus2033_ORF00521
ureaplasma.match.563713.1	2033	ribosomal RNA large subunit methyltransf	gus2033_ORF00522
ureaplasma.match.563763.1	2033	Holliday junction DNA helicase RuvB	gus2033_ORF00523
ureaplasma.match.548713.1	2033	ImpB/MucB/SamB family protein	gus2033_ORF00524
ureaplasma.match.546763.1	2033	putative Holliday junction DNA helicase	gus2033_ORF00525
ureaplasma.match.566813.1	2033	membrane protein, putative	gus2033_ORF00526
ureaplasma.match.567963.1	2033	conserved hypothetical protein	gus2033_ORF00527
ureaplasma.match.546263.1	2033	proline--tRNA ligase	gus2033_ORF00528
ureaplasma.match.549263.1	2033	putative SUF system FeS assembly protein	gus2033_ORF00529
ureaplasma.match.556363.1	2033	aminotransferase, class V	gus2033_ORF00530
ureaplasma.match.560363.1	2033	lipoprotein, putative	gus2033_ORF00531
ureaplasma.match.552713.1	2033	putative ribulose-phosphate 3-epimerase	gus2033_ORF00532
ureaplasma.match.570363.1	2033	conserved hypothetical protein	gus2033_ORF00533
ureaplasma.match.562563.1	2033	conserved hypothetical protein	gus2033_ORF00534
ureaplasma.match.554113.1	2033	conserved hypothetical protein	gus2033_ORF00535
ureaplasma.match.562563.1	2033	conserved hypothetical protein	gus2033_ORF00536
ureaplasma.match.552763.1	2033	conserved hypothetical protein	gus2033_ORF00537
ureaplasma.match.548113.1	2033	conserved hypothetical protein	gus2033_ORF00538
ureaplasma.match.552863.1	2033	conserved hypothetical protein	gus2033_ORF00539
ureaplasma.match.562713.1	2033	conserved hypothetical protein	gus2033_ORF00540
ureaplasma.match.546813.1	2033	ATPase, AAA family	gus2033_ORF00541
ureaplasma.match.559863.1	2033	phenylalanine--tRNA ligase, beta subunit	gus2033_ORF00542
ureaplasma.match.546013.1	2033	phenylalanine--tRNA ligase, alpha subuni	gus2033_ORF00543
ureaplasma.match.572463.1	2033	conserved hypothetical protein	gus2033_ORF00544
ureaplasma.match.580813.1	2033	NAD+ synthase	gus2033_ORF00545
ureaplasma.match.579213.1	2033	Obg family GTPase CgtA	gus2033_ORF00546
ureaplasma.match.573513.1	2033	conserved hypothetical protein	gus2033_ORF00547
ureaplasma.match.544663.1	2033	methionyl-tRNA formyltransferase	gus2033_ORF00548
ureaplasma.match.576263.1	2033	conserved hypothetical protein	gus2033_ORF00549
ureaplasma.match.569563.1	2033	peptide deformylase	gus2033_ORF00550
ureaplasma.match.547163.1	2033	DNA topoisomerase IV, B subunit	gus2033_ORF00551
ureaplasma.match.566213.1	2033	DNA topoisomerase IV, A subunit	gus2033_ORF00552
ureaplasma.match.549113.1	2033	ribosome biogenesis GTPase YqeH	gus2033_ORF00553
ureaplasma.match.546713.1	2033	nicotinate-nucleotide adenylyltransferas	gus2033_ORF00554
ureaplasma.match.580963.1	2033	MTA/SAH nucleosidase	gus2033_ORF00555
ureaplasma.match.558763.1	2033	conserved hypothetical protein	gus2033_ORF00556
Singleton	2033	conserved hypothetical protein	gus2033_ORF00557
ureaplasma.match.568113.1	2033	conserved hypothetical protein	gus2033_ORF00558
ureaplasma.match.555013.1	2033	conserved hypothetical protein	gus2033_ORF00559
ureaplasma.match.579063.1	2033	lipoprotein, putative	gus2033_ORF00560
ureaplasma.match.545363.1	2033	type III restriction enzyme, res subunit	gus2033_ORF00561
ureaplasma.match.575463.1	2033	conserved hypothetical protein	gus2033_ORF00562
Singleton	2033	type III restriction endonuclease EcoP15	gus2033_ORF00563
ureaplasma.match.563863.1	2033	conserved hypothetical protein	gus2033_ORF00564
ureaplasma.match.581713.1	2033	M protein repeat protein	gus2033_ORF00565
ureaplasma.match.549213.1	2033	conserved hypothetical protein	gus2033_ORF00566
ureaplasma.match.572813.1	2033	lipoprotein, putative	gus2033_ORF00567
ureaplasma.match.571213.1	2033	conserved hypothetical protein	gus2033_ORF00568
ureaplasma.match.576313.1	2033	putative glyceraldehyde-3-phosphate dehy	gus2033_ORF00570
ureaplasma.match.572513.1	2033	putative aspartate--ammonia ligase	gus2033_ORF00571
ureaplasma.match.561763.1	2033	CDP-diacylglycerol--glycerol-3-phosphate	gus2033_ORF00572
ureaplasma.match.576363.1	2033	asparagine--tRNA ligase	gus2033_ORF00573
ureaplasma.match.550213.1	2033	conserved hypothetical protein	gus2033_ORF00574
ureaplasma.match.546413.1	2033	conserved hypothetical protein	gus2033_ORF00575
ureaplasma.match.546513.1	2033	putative pyrimidine-nucleoside phosphory	gus2033_ORF00576
ureaplasma.match.553513.1	2033	alanine--tRNA ligase	gus2033_ORF00577
ureaplasma.match.545113.1	2033	RNAse H domain protein, YqgF family	gus2033_ORF00578
ureaplasma.match.553463.1	2033	leucine--tRNA ligase	gus2033_ORF00579
ureaplasma.match.548663.1	2033	conserved hypothetical protein	gus2033_ORF00580
ureaplasma.match.556713.1	2033	conserved hypothetical protein	gus2033_ORF00581
ureaplasma.match.557863.1	2033	conserved hypothetical protein	gus2033_ORF00582
ureaplasma.match.552163.1	2033	conserved hypothetical protein	gus2033_ORF00583
ureaplasma.match.559063.1	2033	conserved hypothetical protein	gus2033_ORF00584
ureaplasma.match.568263.1	2033	conserved hypothetical protein	gus2033_ORF00585
ureaplasma.match.577913.1	2033	lipoprotein, putative	gus2033_ORF00586
ureaplasma.match.568463.1	2033	conserved hypothetical protein	gus2033_ORF00587
ureaplasma.match.570113.1	2033	conserved hypothetical protein	gus2033_ORF00588
ureaplasma.match.549313.1	2033	conserved hypothetical protein	gus2033_ORF00589
ureaplasma.match.575313.1	2033	lipoprotein, putative	gus2033_ORF00590
ureaplasma.match.575563.1	2033	lipoprotein, putative	gus2033_ORF00591
ureaplasma.match.555763.1	2033	lipoprotein, putative	gus2033_ORF00592
ureaplasma.match.561563.1	2033	iron chelate uptake ABC transporter, FeC	gus2033_ORF00593
ureaplasma.match.571813.1	2033	iron chelate uptake ABC transporter, FeC	gus2033_ORF00594
ureaplasma.match.561163.1	2033	lipoprotein, putative	gus2033_ORF00595
ureaplasma.match.547313.1	2033	iron chelate uptake ABC transporter, FeC	gus2033_ORF00596
ureaplasma.match.573913.1	2033	lipoprotein, putative	gus2033_ORF00597
ureaplasma.match.550013.1	2033	riboflavin kinase	gus2033_ORF00598
ureaplasma.match.546113.1	2033	tRNA pseudouridine synthase B	gus2033_ORF00599
ureaplasma.match.545313.1	2033	conserved hypothetical protein	gus2033_ORF00600
ureaplasma.match.565313.1	2033	phage transcriptional regulator, ArpU fa	gus2033_ORF00601
ureaplasma.match.567513.1	2033	putative dinuclear metal center protein,	gus2033_ORF00602
ureaplasma.match.577763.1	2033	conserved hypothetical protein	gus2033_ORF00603
ureaplasma.match.573713.1	2033	RNA polymerase sigma factor RpoD	gus2033_ORF00604
ureaplasma.match.575763.1	2033	endopeptidase La	gus2033_ORF00605
ureaplasma.match.576613.1	2033	trigger factor	gus2033_ORF00606
ureaplasma.match.559463.1	2033	segregation and condensation protein B	gus2033_ORF00607
ureaplasma.match.565513.1	2033	ScpA/B protein	gus2033_ORF00608
ureaplasma.match.578663.1	2033	Acyltransferase	gus2033_ORF00609
ureaplasma.match.572663.1	2033	conserved hypothetical protein	gus2033_ORF00610
ureaplasma.match.578363.1	2033	cytidylate kinase	gus2033_ORF00611
ureaplasma.match.582413.1	2033	conserved hypothetical protein	gus2033_ORF00612
ureaplasma.match.546363.1	2033	Raf-like protein	gus2033_ORF00613
ureaplasma.match.560313.1	2033	chaperone protein DnaK	gus2033_ORF00614
ureaplasma.match.564063.1	2033	conserved hypothetical protein	gus2033_ORF00615
ureaplasma.match.562363.1	2033	tetrahydrofolate dehydrogenase/cyclohydr	gus2033_ORF00616
ureaplasma.match.582463.1	2033	conserved hypothetical protein	gus2033_ORF00617
ureaplasma.match.576063.1	2033	conserved hypothetical protein	gus2033_ORF00618
ureaplasma.match.576763.1	2033	conserved hypothetical protein	gus2033_ORF00619
ureaplasma.match.562163.1	2033	ribosomal protein L32	gus2033_ORF00620
ureaplasma.match.571663.1	2033	uridine kinase	gus2033_ORF00621
ureaplasma.match.578613.1	2033	conserved hypothetical protein	gus2033_ORF00622
ureaplasma.match.552663.1	2033	membrane protein, putative	gus2033_ORF00623
ureaplasma.match.557763.1	2033	conserved hypothetical protein	gus2033_ORF00624
ureaplasma.match.569213.1	2033	DNA polymerase III, delta subunit	gus2033_ORF00625
ureaplasma.match.568363.1	2033	RNA methyltransferase, TrmH family	gus2033_ORF00626
ureaplasma.match.558113.1	2033	conserved hypothetical protein	gus2033_ORF00627
ureaplasma.match.561513.1	2033	LemA family protein	gus2033_ORF00628
ureaplasma.match.554213.1	2033	GTP-binding protein LepA	gus2033_ORF00629
ureaplasma.match.574963.1	2033	conserved hypothetical protein	gus2033_ORF00630
ureaplasma.match.569463.1	2033	lipoprotein, putative	gus2033_ORF00631
ureaplasma.match.575863.1	2033	conserved hypothetical protein	gus2033_ORF00632
ureaplasma.match.580613.1	2033	ribosome-binding factor A	gus2033_ORF00633
ureaplasma.match.550113.1	2033	translation initiation factor IF-2	gus2033_ORF00634
ureaplasma.match.548513.1	2033	conserved hypothetical protein	gus2033_ORF00635
ureaplasma.match.551163.1	2033	transcription termination factor NusA	gus2033_ORF00636
ureaplasma.match.552563.1	2033	efflux ABC transporter, permease protein	gus2033_ORF00637
ureaplasma.match.568413.1	2033	conserved hypothetical protein	gus2033_ORF00638
ureaplasma.match.550063.1	2033	conserved hypothetical protein	gus2033_ORF00639
ureaplasma.match.563413.1	2033	inorganic diphosphatase	gus2033_ORF00640
ureaplasma.match.582363.1	2033	signal peptidase II	gus2033_ORF00641
ureaplasma.match.558363.1	2033	pseudouridine synthase, RluA family	gus2033_ORF00642
ureaplasma.match.557563.1	2033	universal bacterial protein YeaZ	gus2033_ORF00643
ureaplasma.match.565363.1	2033	acetyltransferase, GNAT family	gus2033_ORF00644
ureaplasma.match.578913.1	2033	ribosomal protein S20	gus2033_ORF00645
ureaplasma.match.565563.1	2033	conserved hypothetical protein	gus2033_ORF00646
ureaplasma.match.559163.1	2033	conserved hypothetical protein	gus2033_ORF00647
ureaplasma.match.571013.1	2033	conserved hypothetical protein	gus2033_ORF00648
ureaplasma.match.571613.1	2033	apurinic endonuclease (APN1)	gus2033_ORF00649
ureaplasma.match.566713.1	2033	methyltransferase small domain protein	gus2033_ORF00650
ureaplasma.match.547763.1	2033	transcription elongation factor GreA	gus2033_ORF00651
ureaplasma.match.572813.1	2608	conserved hypothetical protein	gus2608_ORF00001
ureaplasma.match.549213.1	2608	conserved hypothetical protein	gus2608_ORF00002
ureaplasma.match.568463.1	2608	conserved hypothetical protein	gus2608_ORF00003
ureaplasma.match.559013.1	2608	conserved hypothetical protein	gus2608_ORF00004
ureaplasma.match.556763.1	2608	conserved domain protein	gus2608_ORF00005
ureaplasma.match.555713.1	2608	conserved hypothetical protein	gus2608_ORF00006
ureaplasma.match.577913.1	2608	hypothetical protein	gus2608_ORF00007
ureaplasma.match.568263.1	2608	conserved hypothetical protein	gus2608_ORF00008
ureaplasma.match.559063.1	2608	conserved hypothetical protein	gus2608_ORF00009
ureaplasma.match.553113.1	2608	conserved hypothetical protein	gus2608_ORF00010
Singleton	2608	site-specific tyrosine recombinase XerD	gus2608_ORF00011
ureaplasma.match.553663.1	2608	conserved hypothetical protein	gus2608_ORF00012
ureaplasma.match.553213.1	2608	conserved hypothetical protein	gus2608_ORF00013
ureaplasma.match.560463.1	2608	hypothetical protein	gus2608_ORF00014
ureaplasma.match.552063.1	2608	conserved domain protein	gus2608_ORF00015
ureaplasma.match.557863.1	2608	conserved hypothetical protein	gus2608_ORF00016
ureaplasma.match.556713.1	2608	conserved hypothetical protein	gus2608_ORF00017
ureaplasma.match.548663.1	2608	conserved hypothetical protein	gus2608_ORF00018
ureaplasma.match.553463.1	2608	leucine--tRNA ligase	gus2608_ORF00019
ureaplasma.match.545113.1	2608	RNAse H domain protein, YqgF family	gus2608_ORF00020
ureaplasma.match.553513.1	2608	alanine--tRNA ligase	gus2608_ORF00021
ureaplasma.match.546513.1	2608	putative pyrimidine-nucleoside phosphory	gus2608_ORF00022
ureaplasma.match.546413.1	2608	conserved hypothetical protein	gus2608_ORF00023
ureaplasma.match.550213.1	2608	conserved hypothetical protein	gus2608_ORF00024
ureaplasma.match.576363.1	2608	asparagine--tRNA ligase	gus2608_ORF00025
ureaplasma.match.561763.1	2608	CDP-diacylglycerol--glycerol-3-phosphate	gus2608_ORF00026
ureaplasma.match.572513.1	2608	putative aspartate--ammonia ligase	gus2608_ORF00027
ureaplasma.match.576313.1	2608	glyceraldehyde-3-phosphate dehydrogenase	gus2608_ORF00028
ureaplasma.match.548863.1	2608	conserved hypothetical protein	gus2608_ORF00029
ureaplasma.match.575313.1	2608	conserved hypothetical protein	gus2608_ORF00030
ureaplasma.match.575563.1	2608	conserved hypothetical protein	gus2608_ORF00031
ureaplasma.match.555763.1	2608	conserved hypothetical protein	gus2608_ORF00032
ureaplasma.match.561563.1	2608	iron chelate uptake ABC transporter, FeC	gus2608_ORF00033
ureaplasma.match.571813.1	2608	branched-chain amino acid ABC transporte	gus2608_ORF00034
ureaplasma.match.561163.1	2608	conserved hypothetical protein	gus2608_ORF00035
ureaplasma.match.547313.1	2608	iron chelate uptake ABC transporter, FeC	gus2608_ORF00036
ureaplasma.match.573913.1	2608	conserved hypothetical protein	gus2608_ORF00037
ureaplasma.match.550013.1	2608	riboflavin biosynthesis protein RibF	gus2608_ORF00038
ureaplasma.match.546113.1	2608	tRNA pseudouridine synthase B	gus2608_ORF00039
ureaplasma.match.545313.1	2608	conserved hypothetical protein	gus2608_ORF00040
ureaplasma.match.565313.1	2608	phage transcriptional regulator, ArpU fa	gus2608_ORF00041
ureaplasma.match.567513.1	2608	putative dinuclear metal center protein,	gus2608_ORF00042
ureaplasma.match.577763.1	2608	conserved hypothetical protein	gus2608_ORF00043
ureaplasma.match.573713.1	2608	RNA polymerase sigma factor RpoD	gus2608_ORF00044
ureaplasma.match.575763.1	2608	endopeptidase La	gus2608_ORF00045
ureaplasma.match.576613.1	2608	trigger factor	gus2608_ORF00046
ureaplasma.match.559463.1	2608	segregation and condensation protein B	gus2608_ORF00047
ureaplasma.match.565513.1	2608	ScpA/B protein	gus2608_ORF00048
ureaplasma.match.578663.1	2608	Acyltransferase	gus2608_ORF00049
ureaplasma.match.572663.1	2608	conserved hypothetical protein	gus2608_ORF00050
ureaplasma.match.578363.1	2608	cytidylate kinase	gus2608_ORF00051
ureaplasma.match.582413.1	2608	conserved hypothetical protein	gus2608_ORF00052
ureaplasma.match.546363.1	2608	Raf-like protein	gus2608_ORF00053
ureaplasma.match.560313.1	2608	chaperone protein DnaK	gus2608_ORF00054
ureaplasma.match.564063.1	2608	conserved hypothetical protein	gus2608_ORF00055
ureaplasma.match.562363.1	2608	tetrahydrofolate dehydrogenase/cyclohydr	gus2608_ORF00056
ureaplasma.match.582463.1	2608	conserved hypothetical protein	gus2608_ORF00057
ureaplasma.match.576063.1	2608	conserved hypothetical protein	gus2608_ORF00058
ureaplasma.match.576763.1	2608	conserved hypothetical protein	gus2608_ORF00059
ureaplasma.match.562163.1	2608	ribosomal protein L32	gus2608_ORF00060
ureaplasma.match.571663.1	2608	uridine kinase	gus2608_ORF00061
ureaplasma.match.578613.1	2608	conserved hypothetical protein	gus2608_ORF00062
ureaplasma.match.552663.1	2608	conserved hypothetical protein	gus2608_ORF00063
ureaplasma.match.557763.1	2608	conserved hypothetical protein	gus2608_ORF00064
ureaplasma.match.569213.1	2608	DNA polymerase III, delta subunit	gus2608_ORF00065
ureaplasma.match.568363.1	2608	RNA methyltransferase, TrmH family	gus2608_ORF00066
ureaplasma.match.558113.1	2608	conserved hypothetical protein	gus2608_ORF00067
ureaplasma.match.561513.1	2608	LemA family protein	gus2608_ORF00068
ureaplasma.match.554213.1	2608	GTP-binding protein LepA	gus2608_ORF00069
ureaplasma.match.574963.1	2608	conserved hypothetical protein	gus2608_ORF00070
ureaplasma.match.569463.1	2608	conserved hypothetical protein	gus2608_ORF00071
ureaplasma.match.575863.1	2608	conserved hypothetical protein	gus2608_ORF00072
ureaplasma.match.580613.1	2608	ribosome-binding factor A	gus2608_ORF00073
ureaplasma.match.550113.1	2608	translation initiation factor IF-2	gus2608_ORF00074
ureaplasma.match.548513.1	2608	conserved hypothetical protein	gus2608_ORF00075
ureaplasma.match.551163.1	2608	transcription termination factor NusA	gus2608_ORF00076
ureaplasma.match.552563.1	2608	efflux ABC transporter, permease protein	gus2608_ORF00077
Singleton	2608	conserved domain protein	gus2608_ORF00078
Singleton	2608	hypothetical protein	gus2608_ORF00079
ureaplasma.match.550063.1	2608	conserved hypothetical protein	gus2608_ORF00080
ureaplasma.match.563413.1	2608	inorganic diphosphatase	gus2608_ORF00081
ureaplasma.match.582363.1	2608	signal peptidase II	gus2608_ORF00082
ureaplasma.match.558363.1	2608	pseudouridine synthase, RluA family	gus2608_ORF00083
ureaplasma.match.557563.1	2608	universal bacterial protein YeaZ	gus2608_ORF00084
ureaplasma.match.565363.1	2608	acetyltransferase, GNAT family	gus2608_ORF00085
ureaplasma.match.578913.1	2608	ribosomal protein S20	gus2608_ORF00086
ureaplasma.match.565563.1	2608	conserved hypothetical protein	gus2608_ORF00087
ureaplasma.match.559163.1	2608	conserved hypothetical protein	gus2608_ORF00088
ureaplasma.match.571013.1	2608	conserved hypothetical protein	gus2608_ORF00089
ureaplasma.match.571613.1	2608	apurinic endonuclease (APN1)	gus2608_ORF00090
ureaplasma.match.566713.1	2608	methyltransferase small domain protein	gus2608_ORF00091
ureaplasma.match.547763.1	2608	transcription elongation factor GreA	gus2608_ORF00092
ureaplasma.match.564963.1	2608	TIGR03982 family protein	gus2608_ORF00093
ureaplasma.match.572063.1	2608	RNA methyltransferase, RsmE family	gus2608_ORF00094
ureaplasma.match.573763.1	2608	transcription antitermination factor Nus	gus2608_ORF00095
ureaplasma.match.557163.1	2608	conserved hypothetical protein	gus2608_ORF00096
ureaplasma.match.572263.1	2608	translation elongation factor P	gus2608_ORF00097
ureaplasma.match.572113.1	2608	conserved hypothetical protein	gus2608_ORF00098
ureaplasma.match.556913.1	2608	recombination protein U	gus2608_ORF00099
ureaplasma.match.550663.1	2608	DNA-binding regulatory protein, YebC/Pmp	gus2608_ORF00100
ureaplasma.match.557113.1	2608	conserved hypothetical protein	gus2608_ORF00101
ureaplasma.match.568963.1	2608	GDSL-like protein	gus2608_ORF00102
ureaplasma.match.569113.1	2608	GDSL-like protein	gus2608_ORF00103
ureaplasma.match.568063.1	2608	peroxiredoxin HYR1	gus2608_ORF00104
ureaplasma.match.559413.1	2608	conserved hypothetical protein	gus2608_ORF00105
ureaplasma.match.581663.1	2608	peptide-methionine (S)-S-oxide reductase	gus2608_ORF00106
ureaplasma.match.579113.1	2608	conserved hypothetical protein	gus2608_ORF00107
ureaplasma.match.551213.1	2608	aspartate--tRNA ligase	gus2608_ORF00108
ureaplasma.match.549563.1	2608	histidine--tRNA ligase	gus2608_ORF00109
ureaplasma.match.577663.1	2608	CTP synthase	gus2608_ORF00110
ureaplasma.match.571913.1	2608	putative GTP diphosphokinase	gus2608_ORF00111
ureaplasma.match.574213.1	2608	DNA-binding protein HU	gus2608_ORF00112
ureaplasma.match.556613.1	2608	purine nucleoside phosphorylase	gus2608_ORF00113
ureaplasma.match.573013.1	2608	M42 glutamyl aminopeptidase	gus2608_ORF00114
ureaplasma.match.567363.1	2608	phosphoglycerate kinase	gus2608_ORF00115
ureaplasma.match.568163.1	2608	arginine--tRNA ligase	gus2608_ORF00116
ureaplasma.match.546863.1	2608	ribosomal protein S21	gus2608_ORF00117
ureaplasma.match.548813.1	2608	nicotinate phosphoribosyltransferase	gus2608_ORF00118
ureaplasma.match.570913.1	2608	conserved hypothetical protein	gus2608_ORF00119
ureaplasma.match.581363.1	2608	conserved hypothetical protein	gus2608_ORF00120
ureaplasma.match.548163.1	2608	conserved hypothetical protein	gus2608_ORF00121
ureaplasma.match.564363.1	2608	putative oxygen-independent coproporphyr	gus2608_ORF00122
ureaplasma.match.556963.1	2608	putative protein hit	gus2608_ORF00123
ureaplasma.match.556113.1	2608	conserved hypothetical protein	gus2608_ORF00124
ureaplasma.match.548013.1	2608	conserved hypothetical protein	gus2608_ORF00125
ureaplasma.match.569663.1	2608	tRNA (guanine-N(7)-)-methyltransferase	gus2608_ORF00126
ureaplasma.match.575713.1	2608	putative RNA methyltransferase, TrmH fam	gus2608_ORF00127
ureaplasma.match.574663.1	2608	valine--tRNA ligase	gus2608_ORF00128
ureaplasma.match.564613.1	2608	ribosome biogenesis GTP-binding protein	gus2608_ORF00129
ureaplasma.match.557813.1	2608	conserved hypothetical protein	gus2608_ORF00130
ureaplasma.match.558213.1	2608	putative calcium-translocating P-type AT	gus2608_ORF00131
Singleton	2608	conserved hypothetical protein	gus2608_ORF00132
ureaplasma.match.574113.1	2608	conserved hypothetical protein	gus2608_ORF00133
ureaplasma.match.564563.1	2608	putative YigZ family protein	gus2608_ORF00134
ureaplasma.match.562113.1	2608	conserved hypothetical protein	gus2608_ORF00135
ureaplasma.match.574863.1	2608	conserved hypothetical protein	gus2608_ORF00136
ureaplasma.match.569163.1	2608	conserved hypothetical protein	gus2608_ORF00137
ureaplasma.match.564813.1	2608	conserved hypothetical protein	gus2608_ORF00138
ureaplasma.match.546163.1	2608	ribosomal protein L17	gus2608_ORF00139
ureaplasma.match.554813.1	2608	DNA-directed RNA polymerase, alpha subun	gus2608_ORF00140
ureaplasma.match.554713.1	2608	30S ribosomal protein S11	gus2608_ORF00141
ureaplasma.match.566513.1	2608	30S ribosomal protein S13	gus2608_ORF00142
ureaplasma.match.567563.1	2608	ribosomal protein L36	gus2608_ORF00143
ureaplasma.match.559313.1	2608	translation initiation factor IF-1	gus2608_ORF00144
ureaplasma.match.581413.1	2608	methionine aminopeptidase, type I	gus2608_ORF00145
ureaplasma.match.570663.1	2608	adenylate kinase	gus2608_ORF00146
ureaplasma.match.577163.1	2608	preprotein translocase, SecY subunit	gus2608_ORF00147
ureaplasma.match.547613.1	2608	ribosomal protein L15	gus2608_ORF00148
ureaplasma.match.558663.1	2608	ribosomal protein S5	gus2608_ORF00149
ureaplasma.match.581313.1	2608	ribosomal protein L18	gus2608_ORF00150
ureaplasma.match.544913.1	2608	ribosomal protein L6	gus2608_ORF00151
ureaplasma.match.554413.1	2608	ribosomal protein S8	gus2608_ORF00152
ureaplasma.match.550513.1	2608	ribosomal protein S14p/S29e	gus2608_ORF00153
ureaplasma.match.552963.1	2608	ribosomal protein L5	gus2608_ORF00154
ureaplasma.match.545063.1	2608	ribosomal protein L24	gus2608_ORF00155
ureaplasma.match.560213.1	2608	ribosomal protein L14	gus2608_ORF00156
ureaplasma.match.578513.1	2608	30S ribosomal protein S17	gus2608_ORF00157
ureaplasma.match.571513.1	2608	ribosomal protein L29	gus2608_ORF00158
ureaplasma.match.565163.1	2608	ribosomal protein L16	gus2608_ORF00159
ureaplasma.match.559713.1	2608	ribosomal protein S3	gus2608_ORF00160
ureaplasma.match.572013.1	2608	ribosomal protein L22	gus2608_ORF00161
ureaplasma.match.557613.1	2608	ribosomal protein S19	gus2608_ORF00162
ureaplasma.match.582313.1	2608	ribosomal protein L2	gus2608_ORF00163
ureaplasma.match.557313.1	2608	ribosomal protein L23	gus2608_ORF00164
ureaplasma.match.558513.1	2608	50S ribosomal protein L4	gus2608_ORF00165
ureaplasma.match.569763.1	2608	50S ribosomal protein L3	gus2608_ORF00166
ureaplasma.match.558563.1	2608	ribosomal protein S10	gus2608_ORF00167
ureaplasma.match.555063.1	2608	ribosomal protein L20	gus2608_ORF00168
ureaplasma.match.563963.1	2608	ribosomal protein L35	gus2608_ORF00169
ureaplasma.match.545663.1	2608	translation initiation factor IF-3	gus2608_ORF00170
ureaplasma.match.579863.1	2608	basic membrane protein	gus2608_ORF00171
ureaplasma.match.577263.1	2608	conserved hypothetical protein	gus2608_ORF00172
ureaplasma.match.563213.1	2608	conserved hypothetical protein	gus2608_ORF00173
ureaplasma.match.555263.1	2608	conserved hypothetical protein	gus2608_ORF00174
ureaplasma.match.559513.1	2608	amino acid permease	gus2608_ORF00175
ureaplasma.match.554313.1	2608	site-specific recombinase, phage integra	gus2608_ORF00176
ureaplasma.match.563363.1	2608	formate--tetrahydrofolate ligase	gus2608_ORF00177
ureaplasma.match.567913.1	2608	conserved hypothetical protein	gus2608_ORF00178
ureaplasma.match.559563.1	2608	ammonium transporter	gus2608_ORF00179
ureaplasma.match.573363.1	2608	ammonium transporter	gus2608_ORF00180
ureaplasma.match.570213.1	2608	ribosome small subunit-dependent GTPase	gus2608_ORF00181
ureaplasma.match.576463.1	2608	kinase domain protein	gus2608_ORF00182
ureaplasma.match.575663.1	2608	protein phosphatase 2C	gus2608_ORF00183
ureaplasma.match.569713.1	2608	putative 23S rRNA m2A2503 methyltransfer	gus2608_ORF00184
ureaplasma.match.578763.1	2608	guanylate kinase	gus2608_ORF00185
ureaplasma.match.574513.1	2608	ribosomal protein L21	gus2608_ORF00186
ureaplasma.match.566913.1	2608	conserved hypothetical protein	gus2608_ORF00187
ureaplasma.match.571413.1	2608	ribosomal protein L27	gus2608_ORF00188
ureaplasma.match.579763.1	2608	conserved hypothetical protein	gus2608_ORF00189
ureaplasma.match.579263.1	2608	ribosomal protein L28	gus2608_ORF00190
ureaplasma.match.551263.1	2608	conserved hypothetical protein	gus2608_ORF00191
ureaplasma.match.554513.1	2608	conserved hypothetical protein	gus2608_ORF00192
ureaplasma.match.568563.1	2608	DAK2 domain fusion protein YloV	gus2608_ORF00193
ureaplasma.match.581763.1	2608	fatty acid/phospholipid synthesis protei	gus2608_ORF00194
ureaplasma.match.575963.1	2608	ribonuclease III	gus2608_ORF00195
ureaplasma.match.559213.1	2608	ribosomal protein S15	gus2608_ORF00196
ureaplasma.match.575063.1	2608	conserved domain protein	gus2608_ORF00197
ureaplasma.match.575063.1	2608	conserved hypothetical protein	gus2608_ORF00198
ureaplasma.match.577113.1	2608	dihydrofolate reductase	gus2608_ORF00199
ureaplasma.match.571963.1	2608	HAD hydrolase, family IA, variant 1	gus2608_ORF00200
ureaplasma.match.575613.1	2608	uracil phosphoribosyltransferase	gus2608_ORF00201
ureaplasma.match.554163.1	2608	tyrosine--tRNA ligase	gus2608_ORF00202
ureaplasma.match.557663.1	2608	ABC transporter, ATP-binding protein	gus2608_ORF00203
ureaplasma.match.557713.1	2608	preprotein translocase, SecA subunit	gus2608_ORF00204
ureaplasma.match.549813.1	2608	excinuclease ABC, B subunit	gus2608_ORF00205
ureaplasma.match.573863.1	2608	DNA ligase (NAD+)	gus2608_ORF00206
ureaplasma.match.550713.1	2608	conserved hypothetical protein	gus2608_ORF00207
ureaplasma.match.574363.1	2608	cysteine--tRNA ligase	gus2608_ORF00208
Singleton	2608	cysteine--tRNA ligase domain protein	gus2608_ORF00209
ureaplasma.match.545013.1	2608	RNA methyltransferase, TrmH family, grou	gus2608_ORF00210
ureaplasma.match.557213.1	2608	conserved hypothetical protein	gus2608_ORF00211
ureaplasma.match.551663.1	2608	conserved domain protein	gus2608_ORF00212
Singleton	2608	hypothetical protein	gus2608_ORF00213
ureaplasma.match.577013.1	2608	conserved hypothetical protein	gus2608_ORF00214
ureaplasma.match.562313.1	2608	conserved hypothetical protein	gus2608_ORF00215
ureaplasma.match.545513.1	2608	ATP synthase F1, epsilon subunit	gus2608_ORF00216
ureaplasma.match.574813.1	2608	ATP synthase F1, beta subunit	gus2608_ORF00217
ureaplasma.match.577863.1	2608	ATP synthase F1, gamma subunit	gus2608_ORF00218
ureaplasma.match.560863.1	2608	conserved hypothetical protein	gus2608_ORF00219
ureaplasma.match.551063.1	2608	ATP synthase F1, alpha subunit	gus2608_ORF00220
ureaplasma.match.556213.1	2608	ATP synthase F1, delta subunit family pr	gus2608_ORF00221
ureaplasma.match.573663.1	2608	ATP synthase F1, delta subunit	gus2608_ORF00222
ureaplasma.match.580463.1	2608	putative ATP synthase F0, B subunit	gus2608_ORF00223
ureaplasma.match.562213.1	2608	conserved hypothetical protein	gus2608_ORF00224
ureaplasma.match.579563.1	2608	putative ATP synthase F0, C subunit	gus2608_ORF00225
ureaplasma.match.580863.1	2608	ATP synthase F0, A subunit	gus2608_ORF00226
ureaplasma.match.552913.1	2608	conserved hypothetical protein	gus2608_ORF00227
ureaplasma.match.553063.1	2608	conserved hypothetical protein	gus2608_ORF00228
ureaplasma.match.548563.1	2608	RecF/RecN/SMC N-terminal domain protein	gus2608_ORF00229
ureaplasma.match.551113.1	2608	signal recognition particle-docking prot	gus2608_ORF00230
ureaplasma.match.569913.1	2608	helix-turn-helix protein, YlxM/p13 famil	gus2608_ORF00231
ureaplasma.match.566063.1	2608	conserved hypothetical protein	gus2608_ORF00232
ureaplasma.match.550463.1	2608	conserved hypothetical protein	gus2608_ORF00233
ureaplasma.match.560763.1	2608	conserved hypothetical protein	gus2608_ORF00234
ureaplasma.match.578313.1	2608	conserved hypothetical protein	gus2608_ORF00235
ureaplasma.match.577713.1	2608	Cof-like hydrolase	gus2608_ORF00236
ureaplasma.match.567313.1	2608	tryptophan--tRNA ligase	gus2608_ORF00237
ureaplasma.match.547013.1	2608	transcriptional regulator, Spx/MgsR fami	gus2608_ORF00238
ureaplasma.match.566563.1	2608	NAD(+)/NADH kinase	gus2608_ORF00239
ureaplasma.match.574063.1	2608	conserved hypothetical protein	gus2608_ORF00240
ureaplasma.match.567163.1	2608	conserved hypothetical protein	gus2608_ORF00241
ureaplasma.match.563563.1	2608	putative rRNA large subunit m3Psi methyl	gus2608_ORF00242
ureaplasma.match.561113.1	2608	triose-phosphate isomerase	gus2608_ORF00243
ureaplasma.match.563113.1	2608	2,3-bisphosphoglycerate-independent phos	gus2608_ORF00244
ureaplasma.match.577063.1	2608	conserved hypothetical protein	gus2608_ORF00245
ureaplasma.match.575013.1	2608	phosphopyruvate hydratase	gus2608_ORF00246
ureaplasma.match.552813.1	2608	Phosphofructokinase	gus2608_ORF00247
ureaplasma.match.551713.1	2608	pyruvate kinase	gus2608_ORF00248
ureaplasma.match.544713.1	2608	DNA-directed RNA polymerase, beta subuni	gus2608_ORF00249
ureaplasma.match.568663.1	2608	DNA-directed RNA polymerase, beta' subun	gus2608_ORF00250
ureaplasma.match.560063.1	2608	conserved hypothetical protein	gus2608_ORF00251
ureaplasma.match.570563.1	2608	EDD domain protein, DegV family	gus2608_ORF00252
ureaplasma.match.544763.1	2608	tRNA binding domain protein	gus2608_ORF00253
ureaplasma.match.571263.1	2608	ribose-phosphate diphosphokinase	gus2608_ORF00254
ureaplasma.match.569363.1	2608	ribonuclease M5	gus2608_ORF00255
ureaplasma.match.561013.1	2608	S-adenosylmethionine-dependent methyltra	gus2608_ORF00256
ureaplasma.match.548763.1	2608	recombination factor protein RarA	gus2608_ORF00257
ureaplasma.match.573063.1	2608	methionine--tRNA ligase	gus2608_ORF00258
ureaplasma.match.570013.1	2608	conserved hypothetical protein	gus2608_ORF00259
ureaplasma.match.547513.1	2608	conserved domain protein	gus2608_ORF00260
ureaplasma.match.566163.1	2608	phosphate ABC transporter, permease prot	gus2608_ORF00261
ureaplasma.match.579363.1	2608	phosphate ABC transporter, ATP-binding p	gus2608_ORF00262
ureaplasma.match.561813.1	2608	PhoU family protein	gus2608_ORF00263
ureaplasma.match.556013.1	2608	conserved hypothetical protein	gus2608_ORF00264
ureaplasma.match.566613.1	2608	heavy metal translocating P-type ATPase	gus2608_ORF00265
ureaplasma.match.562063.1	2608	conserved hypothetical protein	gus2608_ORF00266
Singleton	2608	DNA gyrase C-terminal domain, beta-prope	gus2608_ORF00267
ureaplasma.match.549113.1	2608	ribosome biogenesis GTPase YqeH	gus2608_ORF00268
ureaplasma.match.546713.1	2608	nicotinate-nucleotide adenylyltransferas	gus2608_ORF00269
ureaplasma.match.580963.1	2608	MTA/SAH nucleosidase	gus2608_ORF00270
ureaplasma.match.558763.1	2608	conserved hypothetical protein	gus2608_ORF00271
ureaplasma.match.568113.1	2608	conserved hypothetical protein	gus2608_ORF00272
ureaplasma.match.555013.1	2608	conserved hypothetical protein	gus2608_ORF00273
ureaplasma.match.579063.1	2608	conserved hypothetical protein	gus2608_ORF00274
ureaplasma.match.545363.1	2608	type III restriction enzyme, res subunit	gus2608_ORF00275
ureaplasma.match.575463.1	2608	DNA (cytosine-5-)-methyltransferase	gus2608_ORF00276
ureaplasma.match.565863.1	2608	conserved hypothetical protein	gus2608_ORF00277
Singleton	2608	DNA (cytosine-5-)-methyltransferase	gus2608_ORF00278
ureaplasma.match.565863.1	2608	conserved hypothetical protein	gus2608_ORF00279
ureaplasma.match.547913.1	2608	conserved hypothetical protein	gus2608_ORF00280
ureaplasma.match.546313.1	2608	basic membrane protein	gus2608_ORF00281
ureaplasma.match.566963.1	2608	putative ATP synthase F1, delta subunit	gus2608_ORF00282
ureaplasma.match.548063.1	2608	conserved hypothetical protein	gus2608_ORF00283
ureaplasma.match.567763.1	2608	acetate kinase	gus2608_ORF00284
ureaplasma.match.579663.1	2608	conserved hypothetical protein	gus2608_ORF00285
ureaplasma.match.561463.1	2608	endonuclease/exonuclease/phosphatase fam	gus2608_ORF00286
ureaplasma.match.553763.1	2608	conserved hypothetical protein	gus2608_ORF00287
ureaplasma.match.551363.1	2608	adenine phosphoribosyltransferase	gus2608_ORF00288
Singleton	2608	conserved hypothetical protein	gus2608_ORF00289
ureaplasma.match.551963.1	2608	hypothetical protein	gus2608_ORF00290
ureaplasma.match.553813.1	2608	anticodon binding domain	gus2608_ORF00291
ureaplasma.match.569013.1	2608	putative DNA primase	gus2608_ORF00292
ureaplasma.match.565213.1	2608	DNA primase family protein	gus2608_ORF00293
ureaplasma.match.548363.1	2608	conserved domain protein	gus2608_ORF00294
ureaplasma.match.552313.1	2608	putative septum site-determining protein	gus2608_ORF00295
ureaplasma.match.557013.1	2608	conserved hypothetical protein	gus2608_ORF00296
ureaplasma.match.545563.1	2608	conserved hypothetical protein	gus2608_ORF00297
ureaplasma.match.579613.1	2608	conserved hypothetical protein	gus2608_ORF00298
ureaplasma.match.549663.1	2608	conserved hypothetical protein	gus2608_ORF00299
ureaplasma.match.576913.1	2608	conserved hypothetical protein	gus2608_ORF00300
ureaplasma.match.567213.1	2608	conserved domain protein	gus2608_ORF00301
ureaplasma.match.572213.1	2608	conserved hypothetical protein	gus2608_ORF00302
ureaplasma.match.572313.1	2608	conserved hypothetical protein	gus2608_ORF00303
ureaplasma.match.565763.1	2608	conserved domain protein	gus2608_ORF00304
ureaplasma.match.553613.1	2608	conserved hypothetical protein	gus2608_ORF00305
ureaplasma.match.551363.1	2608	adenine phosphoribosyltransferase	gus2608_ORF00306
ureaplasma.match.551963.1	2608	conserved hypothetical protein	gus2608_ORF00307
ureaplasma.match.549063.1	2608	conserved hypothetical protein	gus2608_ORF00308
ureaplasma.match.553263.1	2608	translation metalloprotein YbeY	gus2608_ORF00309
ureaplasma.match.554463.1	2608	ribosome biogenesis GTPase Era	gus2608_ORF00310
ureaplasma.match.581263.1	2608	DNA repair protein RecO	gus2608_ORF00311
ureaplasma.match.553813.1	2608	glycine--tRNA ligase	gus2608_ORF00312
ureaplasma.match.569013.1	2608	DNA primase	gus2608_ORF00313
ureaplasma.match.567413.1	2608	ribosomal protein S4	gus2608_ORF00314
ureaplasma.match.562463.1	2608	conserved hypothetical protein	gus2608_ORF00315
ureaplasma.match.548413.1	2608	putative metallophosphoesterase	gus2608_ORF00316
ureaplasma.match.569063.1	2608	putative ATP-dependent DNA helicase PcrA	gus2608_ORF00317
ureaplasma.match.557413.1	2608	conserved hypothetical protein	gus2608_ORF00318
ureaplasma.match.577613.1	2608	glycosyltransferase, group 2 family prot	gus2608_ORF00319
ureaplasma.match.570813.1	2608	conserved hypothetical protein	gus2608_ORF00320
ureaplasma.match.580663.1	2608	conserved hypothetical protein	gus2608_ORF00321
ureaplasma.match.549863.1	2608	conserved domain protein	gus2608_ORF00322
ureaplasma.match.565613.1	2608	conserved hypothetical protein	gus2608_ORF00323
ureaplasma.match.578213.1	2608	putative acyl carrier protein	gus2608_ORF00324
ureaplasma.match.581013.1	2608	DNA (cytosine-5-)-methyltransferase	gus2608_ORF00325
ureaplasma.match.570513.1	2608	Bsp6I restriction endonuclease	gus2608_ORF00326
ureaplasma.match.568763.1	2608	cytosol aminopeptidase family, catalytic	gus2608_ORF00327
ureaplasma.match.570613.1	2608	FtsK/SpoIIIE family protein	gus2608_ORF00328
ureaplasma.match.565113.1	2608	conserved hypothetical protein	gus2608_ORF00329
ureaplasma.match.563163.1	2608	ABC transporter, ATP-binding protein	gus2608_ORF00330
ureaplasma.match.557363.1	2608	phosphatidate cytidylyltransferase	gus2608_ORF00331
ureaplasma.match.549363.1	2608	conserved hypothetical protein	gus2608_ORF00332
ureaplasma.match.547263.1	2608	ribosome recycling factor	gus2608_ORF00333
ureaplasma.match.553963.1	2608	UMP kinase	gus2608_ORF00334
ureaplasma.match.560963.1	2608	translation elongation factor Ts	gus2608_ORF00335
ureaplasma.match.548463.1	2608	iron chelate uptake ABC transporter, FeC	gus2608_ORF00336
ureaplasma.match.573113.1	2608	iron chelate uptake ABC transporter, FeC	gus2608_ORF00337
ureaplasma.match.549713.1	2608	putative phage head-tail adaptor	gus2608_ORF00338
ureaplasma.match.578463.1	2608	conserved hypothetical protein	gus2608_ORF00339
ureaplasma.match.571063.1	2608	conserved hypothetical protein	gus2608_ORF00340
ureaplasma.match.566363.1	2608	putative phage head-tail adaptor	gus2608_ORF00341
ureaplasma.match.547063.1	2608	conserved hypothetical protein	gus2608_ORF00342
ureaplasma.match.559263.1	2608	conserved hypothetical protein	gus2608_ORF00343
ureaplasma.match.580113.1	2608	oligoendopeptidase F	gus2608_ORF00344
ureaplasma.match.576663.1	2608	translation elongation factor Tu	gus2608_ORF00345
ureaplasma.match.562913.1	2608	translation elongation factor G	gus2608_ORF00346
ureaplasma.match.547363.1	2608	ribosomal protein S7	gus2608_ORF00347
ureaplasma.match.557063.1	2608	ribosomal protein S12	gus2608_ORF00348
ureaplasma.match.564463.1	2608	putative 5'-nucleotidase, lipoprotein e(	gus2608_ORF00349
ureaplasma.match.552613.1	2608	conserved hypothetical protein	gus2608_ORF00350
ureaplasma.match.571463.1	2608	conserved hypothetical protein	gus2608_ORF00351
ureaplasma.match.552213.1	2608	conserved hypothetical protein	gus2608_ORF00352
ureaplasma.match.573313.1	2608	conserved hypothetical protein	gus2608_ORF00353
ureaplasma.match.547863.1	2608	conserved domain protein	gus2608_ORF00354
ureaplasma.match.574463.1	2608	phosphoglucomutase/phosphomannomutase, a	gus2608_ORF00355
ureaplasma.match.551913.1	2608	cytidine deaminase	gus2608_ORF00356
ureaplasma.match.560663.1	2608	creatinase	gus2608_ORF00357
ureaplasma.match.553013.1	2608	ribosomal protein L33	gus2608_ORF00358
ureaplasma.match.571113.1	2608	threonine--tRNA ligase	gus2608_ORF00359
ureaplasma.match.550313.1	2608	tRNA pseudouridine synthase A	gus2608_ORF00360
ureaplasma.match.563313.1	2608	EDD domain protein, DegV family	gus2608_ORF00361
ureaplasma.match.576713.1	2608	cobalt transport protein	gus2608_ORF00362
ureaplasma.match.574163.1	2608	ABC transporter, ATP-binding protein	gus2608_ORF00363
ureaplasma.match.563913.1	2608	conserved domain protein	gus2608_ORF00364
ureaplasma.match.548263.1	2608	ABC transporter, ATP-binding protein	gus2608_ORF00365
ureaplasma.match.548213.1	2608	ribosomal protein L1	gus2608_ORF00366
ureaplasma.match.549163.1	2608	ribosomal protein L11	gus2608_ORF00367
ureaplasma.match.567463.1	2608	efflux ABC transporter, permease protein	gus2608_ORF00368
ureaplasma.match.550363.1	2608	aspartyl/glutamyl-tRNA(Asn/Gln) amidotra	gus2608_ORF00369
ureaplasma.match.563263.1	2608	putative aspartyl/glutamyl-tRNA(Asn/Gln)	gus2608_ORF00370
ureaplasma.match.582063.1	2608	conserved hypothetical protein	gus2608_ORF00371
ureaplasma.match.571863.1	2608	conserved hypothetical protein	gus2608_ORF00372
ureaplasma.match.551863.1	2608	uracil-DNA glycosylase	gus2608_ORF00373
ureaplasma.match.554963.1	2608	conserved hypothetical protein	gus2608_ORF00374
ureaplasma.match.560263.1	2608	putative replicative DNA helicase	gus2608_ORF00375
ureaplasma.match.566313.1	2608	ribosomal protein L9	gus2608_ORF00376
ureaplasma.match.556313.1	2608	ribosomal protein S18	gus2608_ORF00377
ureaplasma.match.577963.1	2608	single-strand binding protein	gus2608_ORF00378
ureaplasma.match.577413.1	2608	ribosomal protein S6	gus2608_ORF00379
ureaplasma.match.546663.1	2608	acetyltransferase, GNAT family	gus2608_ORF00380
ureaplasma.match.561363.1	2608	conserved hypothetical protein	gus2608_ORF00381
Singleton	2608	conserved hypothetical protein	gus2608_ORF00382
ureaplasma.match.567863.1	2608	conserved hypothetical protein	gus2608_ORF00383
ureaplasma.match.563463.1	2608	conserved hypothetical protein	gus2608_ORF00384
ureaplasma.match.551013.1	2608	conserved hypothetical protein	gus2608_ORF00385
ureaplasma.match.550263.1	2608	putative phage head-tail adaptor	gus2608_ORF00386
ureaplasma.match.557963.1	2608	conserved hypothetical protein	gus2608_ORF00387
ureaplasma.match.544813.1	2608	oligopeptide ABC transporter, ATP-bindin	gus2608_ORF00388
ureaplasma.match.570063.1	2608	ABC transporter, ATP-binding protein	gus2608_ORF00389
ureaplasma.match.581163.1	2608	ABC transporter, permease protein	gus2608_ORF00390
ureaplasma.match.568613.1	2608	ABC transporter, permease protein	gus2608_ORF00391
ureaplasma.match.558613.1	2608	conserved hypothetical protein	gus2608_ORF00392
ureaplasma.match.563013.1	2608	conserved hypothetical protein	gus2608_ORF00393
ureaplasma.match.559763.1	2608	conserved hypothetical protein	gus2608_ORF00394
ureaplasma.match.576513.1	2608	ribosomal protein L19	gus2608_ORF00395
ureaplasma.match.559913.1	2608	tRNA (guanine-N(1)-)-methyltransferase	gus2608_ORF00396
ureaplasma.match.579463.1	2608	ribosomal protein S16	gus2608_ORF00397
ureaplasma.match.562813.1	2608	Cof-like hydrolase	gus2608_ORF00398
ureaplasma.match.576863.1	2608	conserved hypothetical protein	gus2608_ORF00399
ureaplasma.match.572763.1	2608	conserved hypothetical protein	gus2608_ORF00400
ureaplasma.match.556663.1	2608	conserved hypothetical protein	gus2608_ORF00401
ureaplasma.match.550563.1	2608	conserved hypothetical protein	gus2608_ORF00402
ureaplasma.match.545463.1	2608	conserved hypothetical protein	gus2608_ORF00403
ureaplasma.match.554563.1	2608	putative viral phosphatase	gus2608_ORF00404
ureaplasma.match.553413.1	2608	conserved hypothetical protein	gus2608_ORF00405
ureaplasma.match.570463.1	2608	Ion channel	gus2608_ORF00406
ureaplasma.match.571363.1	2608	conserved hypothetical protein	gus2608_ORF00407
ureaplasma.match.562963.1	2608	conserved hypothetical protein	gus2608_ORF00408
ureaplasma.match.555413.1	2608	ribosomal protein S9	gus2608_ORF00409
ureaplasma.match.574563.1	2608	ribosomal protein L13	gus2608_ORF00410
ureaplasma.match.562513.1	2608	conserved hypothetical protein	gus2608_ORF00411
ureaplasma.match.564113.1	2608	phage minor structural protein, N-termin	gus2608_ORF00412
ureaplasma.match.580263.1	2608	conserved hypothetical protein	gus2608_ORF00413
ureaplasma.match.570713.1	2608	amino acid permease	gus2608_ORF00414
ureaplasma.match.578713.1	2608	preprotein translocase, SecE subunit	gus2608_ORF00415
ureaplasma.match.579513.1	2608	NusG family protein	gus2608_ORF00416
ureaplasma.match.580563.1	2608	putative DEAD-box ATP-dependent RNA heli	gus2608_ORF00417
ureaplasma.match.568813.1	2608	MATE domain protein	gus2608_ORF00418
ureaplasma.match.554663.1	2608	MATE domain protein	gus2608_ORF00419
ureaplasma.match.567263.1	2608	deoxyribose-phosphate aldolase	gus2608_ORF00420
ureaplasma.match.580713.1	2608	transketolase	gus2608_ORF00421
ureaplasma.match.571763.1	2608	putative phosphocarrier protein HPr	gus2608_ORF00422
ureaplasma.match.550413.1	2608	phospholipase D domain protein	gus2608_ORF00423
ureaplasma.match.571563.1	2608	putative thioredoxin	gus2608_ORF00424
ureaplasma.match.558813.1	2608	DNA topoisomerase I	gus2608_ORF00425
ureaplasma.match.573813.1	2608	conserved hypothetical protein	gus2608_ORF00426
ureaplasma.match.555163.1	2608	ribosome biogenesis GTP-binding protein	gus2608_ORF00427
ureaplasma.match.556863.1	2608	conserved hypothetical protein	gus2608_ORF00428
ureaplasma.match.572913.1	2608	thymidine kinase	gus2608_ORF00429
ureaplasma.match.547713.1	2608	GTP-binding protein YchF	gus2608_ORF00430
ureaplasma.match.550963.1	2608	fructose-1,6-bisphosphate aldolase, clas	gus2608_ORF00431
ureaplasma.match.553163.1	2608	DNA-directed RNA polymerase, delta subun	gus2608_ORF00432
ureaplasma.match.556413.1	2608	HD domain protein	gus2608_ORF00433
ureaplasma.match.569863.1	2608	glutamate--tRNA ligase	gus2608_ORF00434
ureaplasma.match.549463.1	2608	GHMP kinase, N-terminal domain protein	gus2608_ORF00435
ureaplasma.match.552513.1	2608	dimethyladenosine transferase	gus2608_ORF00436
ureaplasma.match.563813.1	2608	membrane protein insertase, YidC/Oxa1 fa	gus2608_ORF00437
ureaplasma.match.566113.1	2608	ribonuclease P protein component	gus2608_ORF00438
ureaplasma.match.565963.1	2608	ribosomal protein L34	gus2608_ORF00439
ureaplasma.match.582263.1	2608	chromosomal replication initiator protei	gus2608_ORF00440
ureaplasma.match.551413.1	2608	ribosomal protein L31	gus2608_ORF00441
ureaplasma.match.551563.1	2608	peptide chain release factor 1	gus2608_ORF00442
ureaplasma.match.574413.1	2608	methyltransferase, HemK family	gus2608_ORF00443
ureaplasma.match.556513.1	2608	putative Sua5/YciO/YrdC/YwlC family prot	gus2608_ORF00444
ureaplasma.match.573163.1	2608	putative ribose-5-phosphate isomerase B	gus2608_ORF00445
ureaplasma.match.546913.1	2608	conserved hypothetical protein	gus2608_ORF00446
ureaplasma.match.576013.1	2608	conserved hypothetical protein	gus2608_ORF00447
ureaplasma.match.581463.1	2608	magnesium transporter	gus2608_ORF00448
ureaplasma.match.561863.1	2608	ribosomal protein L10	gus2608_ORF00449
ureaplasma.match.579313.1	2608	ribosomal protein L7/L12	gus2608_ORF00450
ureaplasma.match.561213.1	2608	basic membrane protein	gus2608_ORF00451
ureaplasma.match.546463.1	2608	branched-chain amino acid ABC transporte	gus2608_ORF00452
ureaplasma.match.563063.1	2608	branched-chain amino acid ABC transporte	gus2608_ORF00453
ureaplasma.match.560613.1	2608	ABC transporter, ATP-binding protein	gus2608_ORF00454
ureaplasma.match.576813.1	2608	basic membrane protein	gus2608_ORF00455
ureaplasma.match.570963.1	2608	hydrolase, TatD family	gus2608_ORF00456
ureaplasma.match.550863.1	2608	tRNA modification GTPase TrmE	gus2608_ORF00457
ureaplasma.match.564213.1	2608	conserved hypothetical protein	gus2608_ORF00458
ureaplasma.match.578063.1	2608	dTMP kinase	gus2608_ORF00459
ureaplasma.match.570163.1	2608	hydrolase, alpha/beta domain protein	gus2608_ORF00460
ureaplasma.match.555513.1	2608	iron chelate uptake ABC transporter, FeC	gus2608_ORF00461
ureaplasma.match.563513.1	2608	iron chelate uptake ABC transporter, FeC	gus2608_ORF00462
ureaplasma.match.560113.1	2608	conserved hypothetical protein	gus2608_ORF00463
ureaplasma.match.548613.1	2608	iron chelate uptake ABC transporter, FeC	gus2608_ORF00464
ureaplasma.match.568013.1	2608	ribosomal protein S2	gus2608_ORF00465
ureaplasma.match.569313.1	2608	conserved hypothetical protein	gus2608_ORF00466
ureaplasma.match.560013.1	2608	conserved hypothetical protein	gus2608_ORF00467
ureaplasma.match.546213.1	2608	Tex-like protein N-terminal domain prote	gus2608_ORF00468
ureaplasma.match.547213.1	2608	conserved hypothetical protein	gus2608_ORF00469
ureaplasma.match.552113.1	2608	conserved hypothetical protein	gus2608_ORF00470
ureaplasma.match.569413.1	2608	conserved hypothetical protein	gus2608_ORF00471
ureaplasma.match.568863.1	2608	conserved hypothetical protein	gus2608_ORF00472
ureaplasma.match.580413.1	2608	conserved hypothetical protein	gus2608_ORF00473
ureaplasma.match.554913.1	2608	conserved hypothetical protein	gus2608_ORF00474
ureaplasma.match.573613.1	2608	putative type I restriction-modification	gus2608_ORF00475
ureaplasma.match.545613.1	2608	type I site-specific deoxyribonuclease,	gus2608_ORF00476
ureaplasma.match.549763.1	2608	type I restriction modification DNA spec	gus2608_ORF00477
ureaplasma.match.578563.1	2608	type I restriction modification DNA spec	gus2608_ORF00478
ureaplasma.match.564313.1	2608	divergent AAA domain protein	gus2608_ORF00479
ureaplasma.match.550813.1	2608	transcriptional regulator, DeoR family	gus2608_ORF00480
ureaplasma.match.578013.1	2608	tRNA uridine 5-carboxymethylaminomethyl	gus2608_ORF00481
ureaplasma.match.550163.1	2608	16S rRNA (guanine(527)-N(7))-methyltrans	gus2608_ORF00482
ureaplasma.match.547113.1	2608	PQ loop repeat protein	gus2608_ORF00483
ureaplasma.match.558313.1	2608	conserved hypothetical protein	gus2608_ORF00484
ureaplasma.match.573963.1	2608	lipoprotein associated domain	gus2608_ORF00485
ureaplasma.match.569263.1	2608	conserved hypothetical protein	gus2608_ORF00486
ureaplasma.match.582213.1	2608	lipoprotein associated domain	gus2608_ORF00487
ureaplasma.match.570763.1	2608	conserved hypothetical protein	gus2608_ORF00488
ureaplasma.match.546613.1	2608	conserved hypothetical protein	gus2608_ORF00489
ureaplasma.match.575213.1	2608	putative ATP synthase F0, A subunit	gus2608_ORF00490
ureaplasma.match.545763.1	2608	conserved hypothetical protein	gus2608_ORF00491
ureaplasma.match.575113.1	2608	conserved hypothetical protein	gus2608_ORF00492
ureaplasma.match.580513.1	2608	conserved hypothetical protein	gus2608_ORF00493
ureaplasma.match.572713.1	2608	conserved hypothetical protein	gus2608_ORF00494
ureaplasma.match.553313.1	2608	putative ATP synthase F1, alpha subunit	gus2608_ORF00495
ureaplasma.match.568313.1	2608	ATP synthase F1, beta subunit	gus2608_ORF00496
ureaplasma.match.560563.1	2608	conserved hypothetical protein	gus2608_ORF00497
ureaplasma.match.579013.1	2608	endonuclease/exonuclease/phosphatase fam	gus2608_ORF00498
ureaplasma.match.574013.1	2608	preprotein translocase, SecG subunit	gus2608_ORF00499
ureaplasma.match.561963.1	2608	ribonuclease R	gus2608_ORF00500
ureaplasma.match.559663.1	2608	conserved hypothetical protein	gus2608_ORF00501
ureaplasma.match.581863.1	2608	SsrA-binding protein	gus2608_ORF00502
ureaplasma.match.572413.1	2608	ABC transporter, ATP-binding protein	gus2608_ORF00503
ureaplasma.match.581613.1	2608	ABC transporter, ATP-binding protein	gus2608_ORF00504
ureaplasma.match.544613.1	2608	conserved hypothetical protein	gus2608_ORF00505
ureaplasma.match.563613.1	2608	lysine--tRNA ligase	gus2608_ORF00506
ureaplasma.match.582113.1	2608	oligoendopeptidase F	gus2608_ORF00507
ureaplasma.match.562613.1	2608	phosphate acetyl/butyryl transferase	gus2608_ORF00508
ureaplasma.match.553363.1	2608	conserved hypothetical protein	gus2608_ORF00509
ureaplasma.match.580063.1	2608	conserved hypothetical protein	gus2608_ORF00510
ureaplasma.match.578813.1	2608	putative iron(III) dicitrate ABC transpo	gus2608_ORF00511
ureaplasma.match.548313.1	2608	iron chelate uptake ABC transporter, FeC	gus2608_ORF00512
ureaplasma.match.555213.1	2608	conserved hypothetical protein	gus2608_ORF00513
ureaplasma.match.561913.1	2608	conserved hypothetical protein	gus2608_ORF00514
ureaplasma.match.555963.1	2608	conserved hypothetical protein	gus2608_ORF00515
ureaplasma.match.558713.1	2608	putative thioredoxin-disulfide reductase	gus2608_ORF00516
ureaplasma.match.561413.1	2608	prolipoprotein diacylglyceryl transferas	gus2608_ORF00517
ureaplasma.match.575913.1	2608	HPr(Ser) kinase/phosphatase	gus2608_ORF00518
ureaplasma.match.551313.1	2608	tRNA(Ile)-lysidine synthetase	gus2608_ORF00519
ureaplasma.match.551513.1	2608	aminoacyl-tRNA hydrolase	gus2608_ORF00520
ureaplasma.match.578263.1	2608	DNA polymerase III, beta subunit	gus2608_ORF00521
ureaplasma.match.566263.1	2608	conserved hypothetical protein	gus2608_ORF00522
ureaplasma.match.567713.1	2608	DNA gyrase, B subunit	gus2608_ORF00523
ureaplasma.match.558013.1	2608	DNA gyrase, A subunit	gus2608_ORF00524
ureaplasma.match.581813.1	2608	competence/damage-inducible protein CinA	gus2608_ORF00525
ureaplasma.match.555463.1	2608	RecA protein	gus2608_ORF00526
ureaplasma.match.558413.1	2608	putative YmdA/YtgF family protein	gus2608_ORF00527
ureaplasma.match.559363.1	2608	conserved hypothetical protein	gus2608_ORF00528
ureaplasma.match.564513.1	2608	conserved hypothetical protein	gus2608_ORF00529
ureaplasma.match.555563.1	2608	conserved hypothetical protein	gus2608_ORF00530
ureaplasma.match.560413.1	2608	conserved hypothetical protein	gus2608_ORF00531
ureaplasma.match.555863.1	2608	conserved hypothetical protein	gus2608_ORF00532
ureaplasma.match.572563.1	2608	conserved hypothetical protein	gus2608_ORF00533
ureaplasma.match.573563.1	2608	conserved hypothetical protein	gus2608_ORF00534
ureaplasma.match.553713.1	2608	DNA polymerase III, subunit gamma and ta	gus2608_ORF00535
ureaplasma.match.544963.1	2608	DNA-binding protein, YbaB/EbfC family	gus2608_ORF00536
ureaplasma.match.560713.1	2608	recombination protein RecR	gus2608_ORF00537
ureaplasma.match.574613.1	2608	conserved hypothetical protein	gus2608_ORF00538
ureaplasma.match.580913.1	2608	signal recognition particle protein	gus2608_ORF00539
ureaplasma.match.579913.1	2608	conserved hypothetical protein	gus2608_ORF00540
ureaplasma.match.558063.1	2608	bacitracin ABC transporter, ATP-binding	gus2608_ORF00541
ureaplasma.match.554363.1	2608	conserved hypothetical protein	gus2608_ORF00542
ureaplasma.match.558913.1	2608	conserved hypothetical protein	gus2608_ORF00543
ureaplasma.match.552413.1	2608	conserved hypothetical protein	gus2608_ORF00544
ureaplasma.match.570263.1	2608	conserved hypothetical protein	gus2608_ORF00545
ureaplasma.match.550913.1	2608	excinuclease ABC, A subunit	gus2608_ORF00546
ureaplasma.match.545713.1	2608	conserved hypothetical protein	gus2608_ORF00547
ureaplasma.match.545413.1	2608	hypoxanthine phosphoribosyltransferase	gus2608_ORF00548
ureaplasma.match.563663.1	2608	ATP-dependent metallopeptidase HflB	gus2608_ORF00549
ureaplasma.match.565713.1	2608	serine--tRNA ligase	gus2608_ORF00550
ureaplasma.match.560163.1	2608	conserved hypothetical protein	gus2608_ORF00551
ureaplasma.match.566013.1	2608	conserved hypothetical protein	gus2608_ORF00552
ureaplasma.match.546563.1	2608	ABC transporter, ATP-binding protein	gus2608_ORF00553
ureaplasma.match.555813.1	2608	ABC transporter, permease protein	gus2608_ORF00554
ureaplasma.match.566663.1	2608	ABC transporter, permease protein	gus2608_ORF00555
ureaplasma.match.580213.1	2608	hypothetical mycoplasma lipoprotein	gus2608_ORF00556
ureaplasma.match.558463.1	2608	conserved hypothetical protein	gus2608_ORF00557
ureaplasma.match.549513.1	2608	conserved hypothetical protein	gus2608_ORF00558
ureaplasma.match.567013.1	2608	pseudouridine synthase, RluA family	gus2608_ORF00559
ureaplasma.match.566213.1	2608	DNA topoisomerase IV, A subunit	gus2608_ORF00560
ureaplasma.match.547163.1	2608	DNA gyrase, B subunit, C-terminal domain	gus2608_ORF00561
ureaplasma.match.566213.1	2608	conserved hypothetical protein	gus2608_ORF00562
ureaplasma.match.547163.1	2608	DNA gyrase, B subunit, C-terminal domain	gus2608_ORF00563
ureaplasma.match.561663.1	2608	DNA topoisomerase II, N-terminal region	gus2608_ORF00564
ureaplasma.match.565263.1	2608	ATPase/histidine kinase/DNA gyrase B/HSP	gus2608_ORF00565
ureaplasma.match.569563.1	2608	peptide deformylase	gus2608_ORF00566
ureaplasma.match.576263.1	2608	conserved hypothetical protein	gus2608_ORF00567
ureaplasma.match.544663.1	2608	methionyl-tRNA formyltransferase	gus2608_ORF00568
ureaplasma.match.573513.1	2608	conserved hypothetical protein	gus2608_ORF00569
ureaplasma.match.579213.1	2608	Obg family GTPase CgtA	gus2608_ORF00570
ureaplasma.match.580813.1	2608	NAD+ synthase	gus2608_ORF00571
ureaplasma.match.572463.1	2608	conserved hypothetical protein	gus2608_ORF00572
ureaplasma.match.546013.1	2608	phenylalanine--tRNA ligase, alpha subuni	gus2608_ORF00573
ureaplasma.match.559863.1	2608	phenylalanine--tRNA ligase, beta subunit	gus2608_ORF00574
ureaplasma.match.546813.1	2608	ATPase, AAA family	gus2608_ORF00575
ureaplasma.match.562713.1	2608	conserved hypothetical protein	gus2608_ORF00576
ureaplasma.match.552863.1	2608	conserved hypothetical protein	gus2608_ORF00577
ureaplasma.match.548113.1	2608	conserved hypothetical protein	gus2608_ORF00578
ureaplasma.match.552763.1	2608	conserved hypothetical protein	gus2608_ORF00579
ureaplasma.match.562563.1	2608	conserved hypothetical protein	gus2608_ORF00580
ureaplasma.match.552713.1	2608	putative ribulose-phosphate 3-epimerase	gus2608_ORF00581
ureaplasma.match.560363.1	2608	conserved hypothetical protein	gus2608_ORF00582
ureaplasma.match.556363.1	2608	aminotransferase, class V	gus2608_ORF00583
ureaplasma.match.549263.1	2608	putative SUF system FeS assembly protein	gus2608_ORF00584
ureaplasma.match.546263.1	2608	proline--tRNA ligase	gus2608_ORF00585
ureaplasma.match.567963.1	2608	conserved hypothetical protein	gus2608_ORF00586
ureaplasma.match.566813.1	2608	conserved hypothetical protein	gus2608_ORF00587
ureaplasma.match.546763.1	2608	putative Holliday junction DNA helicase	gus2608_ORF00588
ureaplasma.match.548713.1	2608	ImpB/MucB/SamB family protein	gus2608_ORF00589
ureaplasma.match.563763.1	2608	Holliday junction DNA helicase RuvB	gus2608_ORF00590
ureaplasma.match.563713.1	2608	ribosomal RNA large subunit methyltransf	gus2608_ORF00591
ureaplasma.match.558863.1	2608	putative ferrichrome ABC transporter, AT	gus2608_ORF00592
ureaplasma.match.559113.1	2608	urease, gamma subunit	gus2608_ORF00593
ureaplasma.match.549963.1	2608	urease, beta subunit	gus2608_ORF00594
ureaplasma.match.574763.1	2608	urease, alpha subunit	gus2608_ORF00595
ureaplasma.match.553563.1	2608	urease accessory protein UreE, N-termina	gus2608_ORF00596
ureaplasma.match.577313.1	2608	urease accessory protein UreF	gus2608_ORF00597
ureaplasma.match.549613.1	2608	urease accessory protein UreG	gus2608_ORF00598
ureaplasma.match.581063.1	2608	urease accessory protein UreD	gus2608_ORF00599
ureaplasma.match.575813.1	2608	ferritin-like protein	gus2608_ORF00600
ureaplasma.match.571313.1	2608	conserved hypothetical protein	gus2608_ORF00601
ureaplasma.match.565463.1	2608	conserved hypothetical protein	gus2608_ORF00602
ureaplasma.match.553863.1	2608	conserved hypothetical protein	gus2608_ORF00603
ureaplasma.match.550613.1	2608	conserved hypothetical protein	gus2608_ORF00604
ureaplasma.match.574713.1	2608	conserved hypothetical protein	gus2608_ORF00605
ureaplasma.match.578113.1	2608	conserved hypothetical protein	gus2608_ORF00606
ureaplasma.match.557263.1	2608	heat-inducible transcription repressor H	gus2608_ORF00607
ureaplasma.match.553913.1	2608	conserved hypothetical protein	gus2608_ORF00608
ureaplasma.match.567613.1	2608	conserved hypothetical protein	gus2608_ORF00609
ureaplasma.match.547813.1	2608	thiamine biosynthesis/tRNA modification	gus2608_ORF00610
ureaplasma.match.555613.1	2608	DHHA1 domain protein	gus2608_ORF00611
ureaplasma.match.545213.1	2608	conserved hypothetical protein	gus2608_ORF00612
ureaplasma.match.561263.1	2608	DNA polymerase III, alpha subunit	gus2608_ORF00613
ureaplasma.match.552263.1	2608	5'-3' exonuclease, N-terminal resolvase-	gus2608_ORF00614
ureaplasma.match.556463.1	2608	DNA-formamidopyrimidine glycosylase	gus2608_ORF00615
ureaplasma.match.566463.1	2608	methionine adenosyltransferase	gus2608_ORF00616
ureaplasma.match.558163.1	2608	putative glycoprotease GCP	gus2608_ORF00617
ureaplasma.match.575413.1	2608	isoleucine--tRNA ligase	gus2608_ORF00618
ureaplasma.match.555663.1	2608	conserved hypothetical protein	gus2608_ORF00619
ureaplasma.match.566413.1	2608	conserved hypothetical protein	gus2608_ORF00620
ureaplasma.match.564413.1	2608	chaperone protein DnaJ	gus2608_ORF00621
ureaplasma.match.575163.1	2608	co-chaperone GrpE	gus2608_ORF00622
ureaplasma.match.559613.1	2608	conserved hypothetical protein	gus2608_ORF00623
ureaplasma.match.551463.1	2608	acyl-phosphate glycerol 3-phosphate acyl	gus2608_ORF00624
ureaplasma.match.576413.1	2608	conserved hypothetical protein	gus2608_ORF00625
ureaplasma.match.574313.1	2608	conserved hypothetical protein	gus2608_ORF00626
ureaplasma.match.580013.1	2608	tRNA (5-methylaminomethyl-2-thiouridylat	gus2608_ORF00627
ureaplasma.match.581563.1	2608	conserved hypothetical protein	gus2608_ORF00628
ureaplasma.match.569513.1	2608	iron chelate uptake ABC transporter, FeC	gus2608_ORF00629
ureaplasma.match.564263.1	2608	iron chelate uptake ABC transporter, FeC	gus2608_ORF00630
ureaplasma.match.559813.1	2608	conserved hypothetical protein	gus2608_ORF00631
ureaplasma.match.557913.1	2608	ribonuclease HII	gus2608_ORF00632
ureaplasma.match.549913.1	2608	conserved hypothetical protein	gus2608_ORF00633
ureaplasma.match.570313.1	2608	conserved hypothetical protein	gus2608_ORF00634
ureaplasma.match.576563.1	2608	DivIVA domain	gus2608_ORF00635
ureaplasma.match.577213.1	2608	putative holo-[acyl-carrier-protein] syn	gus2608_ORF00636
ureaplasma.match.544863.1	2608	conserved hypothetical protein	gus2608_ORF00637
ureaplasma.match.576113.1	2608	ATPase family associated with various ce	gus2608_ORF00638
ureaplasma.match.556563.1	2608	conserved hypothetical protein	gus2608_ORF00639
ureaplasma.match.565663.1	2608	conserved hypothetical protein	gus2608_ORF00640
ureaplasma.match.568213.1	2608	Abi-like protein	gus2608_ORF00641
ureaplasma.match.555363.1	2608	conserved hypothetical protein	gus2608_ORF00642
ureaplasma.match.561613.1	2608	S-adenosyl-methyltransferase MraW	gus2608_ORF00643
ureaplasma.match.551763.1	2608	protein MraZ	gus2608_ORF00644
ureaplasma.match.547663.1	2608	ComEC/Rec2-like protein	gus2608_ORF00645
ureaplasma.match.551813.1	2608	ribosome biogenesis GTPase Der	gus2608_ORF00646
ureaplasma.match.575363.1	2608	NAD-dependent glycerol-3-phosphate dehyd	gus2608_ORF00647
ureaplasma.match.574913.1	2608	excinuclease ABC, C subunit	gus2608_ORF00648
ureaplasma.match.549413.1	2608	flavodoxin-like protein	gus2608_ORF00649
ureaplasma.match.551613.1	2608	conserved hypothetical protein	gus2608_ORF00650
ureaplasma.match.566763.1	2608	conserved hypothetical protein	gus2608_ORF00651
ureaplasma.match.558963.1	2608	DNA polymerase III, alpha subunit, Gram-	gus2608_ORF00652
ureaplasma.match.563863.1	2608	conserved hypothetical protein	gus2608_ORF00653
ureaplasma.match.560913.1	2608	conserved hypothetical protein	gus2608_ORF00654
ureaplasma.match.575063.1	2608	conserved domain protein	gus2608_ORF00655
ureaplasma.match.547963.1	2608	putative toxin-antitoxin system toxin co	gus2608_ORF00656
ureaplasma.match.580963.1	2608	conserved hypothetical protein	gus2608_ORF00657
ureaplasma.match.569563.1	2608	peptide deformylase	gus2608_ORF00658
ureaplasma.match.547163.1	2608	DNA topoisomerase IV, B subunit	gus2608_ORF00659
ureaplasma.match.566213.1	2608	conserved hypothetical protein	gus2608_ORF00660
ureaplasma.match.575063.1	2608	hypothetical protein	gus2608_ORF00661
ureaplasma.match.567913.1	2608	hypothetical protein	gus2608_ORF00662
ureaplasma.match.571163.1	2608	conserved hypothetical protein	gus2608_ORF00663
ureaplasma.match.561313.1	2608	conserved hypothetical protein	gus2608_ORF00664
ureaplasma.match.555913.1	2608	conserved hypothetical protein	gus2608_ORF00665
ureaplasma.match.549113.1	2608	conserved hypothetical protein	gus2608_ORF00666
ureaplasma.match.549113.1	2608	ribosome biogenesis GTPase RsgA domain p	gus2608_ORF00667
ureaplasma.match.568263.1	4155	conserved hypothetical protein	gus4155_ORF00001
ureaplasma.match.553113.1	4155	site-specific recombinase, phage integra	gus4155_ORF00002
ureaplasma.match.553663.1	4155	conserved hypothetical protein	gus4155_ORF00003
ureaplasma.match.560513.1	4155	conserved hypothetical protein	gus4155_ORF00004
ureaplasma.match.554063.1	4155	conserved hypothetical protein	gus4155_ORF00005
ureaplasma.match.545263.1	4155	conserved hypothetical protein	gus4155_ORF00006
ureaplasma.match.577563.1	4155	conserved hypothetical protein	gus4155_ORF00007
ureaplasma.match.580363.1	4155	conserved hypothetical protein	gus4155_ORF00008
ureaplasma.match.578863.1	4155	conserved hypothetical protein	gus4155_ORF00009
ureaplasma.match.568513.1	4155	conserved hypothetical protein	gus4155_ORF00010
ureaplasma.match.561713.1	4155	phage recombination protein Bet	gus4155_ORF00011
ureaplasma.match.577463.1	4155	conserved hypothetical protein	gus4155_ORF00012
ureaplasma.match.580313.1	4155	conserved hypothetical protein	gus4155_ORF00013
ureaplasma.match.573413.1	4155	conserved hypothetical protein	gus4155_ORF00014
ureaplasma.match.548913.1	4155	conserved hypothetical protein	gus4155_ORF00015
ureaplasma.match.550763.1	4155	conserved hypothetical protein	gus4155_ORF00016
ureaplasma.match.577813.1	4155	conserved hypothetical protein	gus4155_ORF00017
ureaplasma.match.546963.1	4155	conserved hypothetical protein	gus4155_ORF00018
ureaplasma.match.575263.1	4155	conserved hypothetical protein	gus4155_ORF00019
ureaplasma.match.553213.1	4155	conserved hypothetical protein	gus4155_ORF00020
ureaplasma.match.545963.1	4155	hypothetical protein	gus4155_ORF00021
ureaplasma.match.573213.1	4155	conserved hypothetical protein	gus4155_ORF00022
ureaplasma.match.557463.1	4155	conserved hypothetical protein	gus4155_ORF00023
ureaplasma.match.576963.1	4155	conserved hypothetical protein	gus4155_ORF00024
ureaplasma.match.554863.1	4155	conserved hypothetical protein	gus4155_ORF00025
ureaplasma.match.557513.1	4155	phage terminase, large subunit, PBSX fam	gus4155_ORF00026
ureaplasma.match.581513.1	4155	conserved hypothetical protein	gus4155_ORF00027
ureaplasma.match.552163.1	4155	conserved hypothetical protein	gus4155_ORF00028
ureaplasma.match.557863.1	4155	conserved hypothetical protein	gus4155_ORF00029
ureaplasma.match.556713.1	4155	conserved hypothetical protein	gus4155_ORF00030
ureaplasma.match.548663.1	4155	conserved hypothetical protein	gus4155_ORF00031
ureaplasma.match.553463.1	4155	leucine--tRNA ligase	gus4155_ORF00032
ureaplasma.match.545113.1	4155	RNAse H domain protein, YqgF family	gus4155_ORF00033
ureaplasma.match.553513.1	4155	alanine--tRNA ligase	gus4155_ORF00034
ureaplasma.match.546513.1	4155	putative pyrimidine-nucleoside phosphory	gus4155_ORF00035
ureaplasma.match.546413.1	4155	conserved hypothetical protein	gus4155_ORF00036
ureaplasma.match.550213.1	4155	conserved hypothetical protein	gus4155_ORF00037
ureaplasma.match.576363.1	4155	asparagine--tRNA ligase	gus4155_ORF00038
ureaplasma.match.561763.1	4155	CDP-diacylglycerol--glycerol-3-phosphate	gus4155_ORF00039
ureaplasma.match.572513.1	4155	putative aspartate--ammonia ligase	gus4155_ORF00040
ureaplasma.match.576313.1	4155	putative glyceraldehyde-3-phosphate dehy	gus4155_ORF00041
ureaplasma.match.575313.1	4155	lipoprotein, putative	gus4155_ORF00042
ureaplasma.match.575563.1	4155	lipoprotein, putative	gus4155_ORF00043
ureaplasma.match.555763.1	4155	lipoprotein, putative	gus4155_ORF00044
ureaplasma.match.561563.1	4155	iron chelate uptake ABC transporter, FeC	gus4155_ORF00045
ureaplasma.match.571813.1	4155	iron chelate uptake ABC transporter, FeC	gus4155_ORF00046
ureaplasma.match.561163.1	4155	lipoprotein, putative	gus4155_ORF00047
ureaplasma.match.547313.1	4155	iron chelate uptake ABC transporter, FeC	gus4155_ORF00048
ureaplasma.match.573913.1	4155	lipoprotein, putative	gus4155_ORF00049
ureaplasma.match.550013.1	4155	riboflavin kinase	gus4155_ORF00050
ureaplasma.match.546113.1	4155	tRNA pseudouridine synthase B	gus4155_ORF00051
ureaplasma.match.545313.1	4155	conserved hypothetical protein	gus4155_ORF00052
ureaplasma.match.565313.1	4155	phage transcriptional regulator, ArpU fa	gus4155_ORF00053
ureaplasma.match.567513.1	4155	putative dinuclear metal center protein,	gus4155_ORF00054
ureaplasma.match.577763.1	4155	conserved hypothetical protein	gus4155_ORF00055
ureaplasma.match.573713.1	4155	RNA polymerase sigma factor RpoD	gus4155_ORF00056
ureaplasma.match.575763.1	4155	endopeptidase La	gus4155_ORF00057
ureaplasma.match.576613.1	4155	trigger factor	gus4155_ORF00058
ureaplasma.match.559463.1	4155	segregation and condensation protein B	gus4155_ORF00059
ureaplasma.match.565513.1	4155	ScpA/B protein	gus4155_ORF00060
ureaplasma.match.578663.1	4155	Acyltransferase	gus4155_ORF00061
ureaplasma.match.572663.1	4155	conserved hypothetical protein	gus4155_ORF00062
ureaplasma.match.578363.1	4155	cytidylate kinase	gus4155_ORF00063
ureaplasma.match.582413.1	4155	conserved hypothetical protein	gus4155_ORF00064
ureaplasma.match.546363.1	4155	Raf-like protein	gus4155_ORF00065
ureaplasma.match.560313.1	4155	chaperone protein DnaK	gus4155_ORF00066
ureaplasma.match.564063.1	4155	conserved hypothetical protein	gus4155_ORF00067
ureaplasma.match.562363.1	4155	tetrahydrofolate dehydrogenase/cyclohydr	gus4155_ORF00068
ureaplasma.match.582463.1	4155	conserved hypothetical protein	gus4155_ORF00069
ureaplasma.match.576063.1	4155	conserved hypothetical protein	gus4155_ORF00070
ureaplasma.match.576763.1	4155	conserved hypothetical protein	gus4155_ORF00071
ureaplasma.match.562163.1	4155	ribosomal protein L32	gus4155_ORF00072
ureaplasma.match.571663.1	4155	uridine kinase	gus4155_ORF00073
ureaplasma.match.578613.1	4155	conserved hypothetical protein	gus4155_ORF00074
ureaplasma.match.552663.1	4155	membrane protein, putative	gus4155_ORF00075
ureaplasma.match.557763.1	4155	conserved hypothetical protein	gus4155_ORF00076
ureaplasma.match.569213.1	4155	DNA polymerase III, delta subunit	gus4155_ORF00077
ureaplasma.match.568363.1	4155	RNA methyltransferase, TrmH family	gus4155_ORF00078
ureaplasma.match.558113.1	4155	conserved hypothetical protein	gus4155_ORF00079
ureaplasma.match.561513.1	4155	LemA family protein	gus4155_ORF00080
ureaplasma.match.554213.1	4155	GTP-binding protein LepA	gus4155_ORF00081
ureaplasma.match.574963.1	4155	conserved hypothetical protein	gus4155_ORF00082
ureaplasma.match.569463.1	4155	lipoprotein, putative	gus4155_ORF00083
ureaplasma.match.575863.1	4155	conserved hypothetical protein	gus4155_ORF00084
ureaplasma.match.580613.1	4155	ribosome-binding factor A	gus4155_ORF00085
ureaplasma.match.550113.1	4155	translation initiation factor IF-2	gus4155_ORF00086
ureaplasma.match.548513.1	4155	conserved hypothetical protein	gus4155_ORF00087
ureaplasma.match.551163.1	4155	transcription termination factor NusA	gus4155_ORF00088
ureaplasma.match.552563.1	4155	efflux ABC transporter, permease protein	gus4155_ORF00089
ureaplasma.match.568413.1	4155	conserved hypothetical protein	gus4155_ORF00090
ureaplasma.match.556163.1	4155	conserved domain protein	gus4155_ORF00091
ureaplasma.match.550063.1	4155	conserved hypothetical protein	gus4155_ORF00092
ureaplasma.match.563413.1	4155	inorganic diphosphatase	gus4155_ORF00093
ureaplasma.match.582363.1	4155	signal peptidase II	gus4155_ORF00094
ureaplasma.match.558363.1	4155	pseudouridine synthase, RluA family	gus4155_ORF00095
ureaplasma.match.557563.1	4155	universal bacterial protein YeaZ	gus4155_ORF00096
ureaplasma.match.565363.1	4155	acetyltransferase, GNAT family	gus4155_ORF00097
ureaplasma.match.578913.1	4155	ribosomal protein S20	gus4155_ORF00098
ureaplasma.match.565563.1	4155	conserved hypothetical protein	gus4155_ORF00099
ureaplasma.match.559163.1	4155	conserved hypothetical protein	gus4155_ORF00100
ureaplasma.match.571013.1	4155	conserved hypothetical protein	gus4155_ORF00101
ureaplasma.match.571613.1	4155	apurinic endonuclease (APN1)	gus4155_ORF00102
ureaplasma.match.566713.1	4155	conserved hypothetical protein	gus4155_ORF00103
ureaplasma.match.547763.1	4155	transcription elongation factor GreA	gus4155_ORF00104
ureaplasma.match.562013.1	4155	conserved hypothetical protein	gus4155_ORF00105
ureaplasma.match.562013.1	4155	conserved hypothetical protein	gus4155_ORF00106
ureaplasma.match.571213.1	4155	conserved hypothetical protein	gus4155_ORF00107
ureaplasma.match.549213.1	4155	conserved hypothetical protein	gus4155_ORF00108
ureaplasma.match.581913.1	4155	M protein repeat protein	gus4155_ORF00109
ureaplasma.match.571213.1	4155	conserved hypothetical protein	gus4155_ORF00110
ureaplasma.match.562013.1	4155	conserved hypothetical protein	gus4155_ORF00111
ureaplasma.match.564713.1	4155	conserved domain protein	gus4155_ORF00112
ureaplasma.match.572813.1	4155	lipoprotein, putative	gus4155_ORF00113
ureaplasma.match.563863.1	4155	conserved domain protein	gus4155_ORF00114
ureaplasma.match.558963.1	4155	DNA polymerase III, alpha subunit, Gram-	gus4155_ORF00115
ureaplasma.match.566763.1	4155	lipoprotein, putative	gus4155_ORF00116
ureaplasma.match.551613.1	4155	conserved hypothetical protein	gus4155_ORF00117
ureaplasma.match.549413.1	4155	flavodoxin-like protein	gus4155_ORF00118
ureaplasma.match.574913.1	4155	excinuclease ABC, C subunit	gus4155_ORF00119
ureaplasma.match.575363.1	4155	NAD-dependent glycerol-3-phosphate dehyd	gus4155_ORF00120
ureaplasma.match.551813.1	4155	ribosome biogenesis GTPase Der	gus4155_ORF00121
ureaplasma.match.547663.1	4155	ComEC/Rec2-like protein	gus4155_ORF00122
ureaplasma.match.551763.1	4155	protein MraZ	gus4155_ORF00123
ureaplasma.match.561613.1	4155	S-adenosyl-methyltransferase MraW	gus4155_ORF00124
ureaplasma.match.555363.1	4155	conserved hypothetical protein	gus4155_ORF00125
ureaplasma.match.568213.1	4155	Abi-like protein	gus4155_ORF00126
ureaplasma.match.565663.1	4155	conserved hypothetical protein	gus4155_ORF00127
ureaplasma.match.556563.1	4155	membrane protein, putative	gus4155_ORF00128
ureaplasma.match.576113.1	4155	ATPase family associated with various ce	gus4155_ORF00129
ureaplasma.match.544863.1	4155	membrane protein, putative	gus4155_ORF00130
ureaplasma.match.577213.1	4155	putative holo-[acyl-carrier-protein] syn	gus4155_ORF00131
ureaplasma.match.576563.1	4155	DivIVA domain	gus4155_ORF00132
ureaplasma.match.570313.1	4155	conserved hypothetical protein	gus4155_ORF00133
ureaplasma.match.549913.1	4155	conserved hypothetical protein	gus4155_ORF00134
ureaplasma.match.557913.1	4155	ribonuclease HII	gus4155_ORF00135
ureaplasma.match.559813.1	4155	conserved hypothetical protein	gus4155_ORF00136
ureaplasma.match.564263.1	4155	iron chelate uptake ABC transporter, FeC	gus4155_ORF00137
ureaplasma.match.569513.1	4155	iron chelate uptake ABC transporter, FeC	gus4155_ORF00138
ureaplasma.match.581563.1	4155	lipoprotein, putative	gus4155_ORF00139
ureaplasma.match.580013.1	4155	tRNA (5-methylaminomethyl-2-thiouridylat	gus4155_ORF00140
ureaplasma.match.574313.1	4155	conserved hypothetical protein	gus4155_ORF00141
ureaplasma.match.576413.1	4155	conserved hypothetical protein	gus4155_ORF00142
ureaplasma.match.551463.1	4155	acyl-phosphate glycerol 3-phosphate acyl	gus4155_ORF00143
ureaplasma.match.559613.1	4155	membrane protein, putative	gus4155_ORF00144
ureaplasma.match.575163.1	4155	co-chaperone GrpE	gus4155_ORF00145
ureaplasma.match.564413.1	4155	chaperone protein DnaJ	gus4155_ORF00146
ureaplasma.match.566413.1	4155	conserved hypothetical protein	gus4155_ORF00147
ureaplasma.match.555663.1	4155	membrane protein, putative	gus4155_ORF00148
ureaplasma.match.575413.1	4155	isoleucine--tRNA ligase	gus4155_ORF00149
ureaplasma.match.558163.1	4155	putative glycoprotease GCP	gus4155_ORF00150
ureaplasma.match.566463.1	4155	methionine adenosyltransferase	gus4155_ORF00151
ureaplasma.match.556463.1	4155	DNA-formamidopyrimidine glycosylase	gus4155_ORF00152
ureaplasma.match.552263.1	4155	5'-3' exonuclease, N-terminal resolvase-	gus4155_ORF00153
ureaplasma.match.561263.1	4155	DNA polymerase III, alpha subunit	gus4155_ORF00154
ureaplasma.match.545213.1	4155	conserved hypothetical protein	gus4155_ORF00155
ureaplasma.match.555613.1	4155	DHHA1 domain protein	gus4155_ORF00156
ureaplasma.match.547813.1	4155	thiamine biosynthesis/tRNA modification	gus4155_ORF00157
ureaplasma.match.567613.1	4155	conserved hypothetical protein	gus4155_ORF00158
ureaplasma.match.553913.1	4155	conserved hypothetical protein	gus4155_ORF00159
ureaplasma.match.557263.1	4155	heat-inducible transcription repressor H	gus4155_ORF00160
ureaplasma.match.578113.1	4155	conserved hypothetical protein	gus4155_ORF00161
ureaplasma.match.574713.1	4155	conserved hypothetical protein	gus4155_ORF00162
ureaplasma.match.550613.1	4155	conserved hypothetical protein	gus4155_ORF00163
ureaplasma.match.553863.1	4155	lipoprotein, putative	gus4155_ORF00164
ureaplasma.match.565463.1	4155	conserved hypothetical protein	gus4155_ORF00165
ureaplasma.match.571313.1	4155	conserved hypothetical protein	gus4155_ORF00166
ureaplasma.match.575813.1	4155	ferritin-like protein	gus4155_ORF00167
ureaplasma.match.581063.1	4155	urease accessory protein UreD	gus4155_ORF00168
ureaplasma.match.549613.1	4155	urease accessory protein UreG	gus4155_ORF00169
ureaplasma.match.577313.1	4155	urease accessory protein UreF	gus4155_ORF00170
ureaplasma.match.553563.1	4155	urease accessory protein UreE, N-termina	gus4155_ORF00171
ureaplasma.match.574763.1	4155	urease, alpha subunit	gus4155_ORF00172
ureaplasma.match.549963.1	4155	urease, beta subunit	gus4155_ORF00173
ureaplasma.match.559113.1	4155	urease, gamma subunit	gus4155_ORF00174
ureaplasma.match.558863.1	4155	putative ferrichrome ABC transporter, AT	gus4155_ORF00175
ureaplasma.match.563713.1	4155	ribosomal RNA large subunit methyltransf	gus4155_ORF00176
ureaplasma.match.563763.1	4155	Holliday junction DNA helicase RuvB	gus4155_ORF00177
ureaplasma.match.548713.1	4155	ImpB/MucB/SamB family protein	gus4155_ORF00178
ureaplasma.match.546763.1	4155	putative Holliday junction DNA helicase	gus4155_ORF00179
ureaplasma.match.566813.1	4155	membrane protein, putative	gus4155_ORF00180
ureaplasma.match.567963.1	4155	conserved hypothetical protein	gus4155_ORF00181
ureaplasma.match.546263.1	4155	proline--tRNA ligase	gus4155_ORF00182
ureaplasma.match.549263.1	4155	putative SUF system FeS assembly protein	gus4155_ORF00183
ureaplasma.match.556363.1	4155	aminotransferase, class V	gus4155_ORF00184
ureaplasma.match.560363.1	4155	lipoprotein, putative	gus4155_ORF00185
ureaplasma.match.552713.1	4155	putative ribulose-phosphate 3-epimerase	gus4155_ORF00186
ureaplasma.match.562563.1	4155	conserved hypothetical protein	gus4155_ORF00187
ureaplasma.match.552763.1	4155	conserved hypothetical protein	gus4155_ORF00188
ureaplasma.match.548113.1	4155	conserved hypothetical protein	gus4155_ORF00189
ureaplasma.match.552863.1	4155	conserved hypothetical protein	gus4155_ORF00190
ureaplasma.match.562713.1	4155	conserved hypothetical protein	gus4155_ORF00191
ureaplasma.match.546813.1	4155	ATPase, AAA family	gus4155_ORF00192
ureaplasma.match.559863.1	4155	phenylalanine--tRNA ligase, beta subunit	gus4155_ORF00193
ureaplasma.match.546013.1	4155	phenylalanine--tRNA ligase, alpha subuni	gus4155_ORF00194
ureaplasma.match.572463.1	4155	conserved hypothetical protein	gus4155_ORF00195
ureaplasma.match.580813.1	4155	NAD+ synthase	gus4155_ORF00196
ureaplasma.match.579213.1	4155	Obg family GTPase CgtA	gus4155_ORF00197
ureaplasma.match.573513.1	4155	conserved hypothetical protein	gus4155_ORF00198
ureaplasma.match.564913.1	4155	conserved hypothetical protein	gus4155_ORF00199
ureaplasma.match.544663.1	4155	methionyl-tRNA formyltransferase	gus4155_ORF00200
ureaplasma.match.576263.1	4155	conserved hypothetical protein	gus4155_ORF00201
ureaplasma.match.569563.1	4155	peptide deformylase	gus4155_ORF00202
ureaplasma.match.565263.1	4155	ATPase/histidine kinase/DNA gyrase B/HSP	gus4155_ORF00203
ureaplasma.match.574263.1	4155	putative DNA topoisomerase IV subunit B	gus4155_ORF00204
ureaplasma.match.547163.1	4155	DNA gyrase, B subunit, C-terminal domain	gus4155_ORF00205
ureaplasma.match.566213.1	4155	conserved hypothetical protein	gus4155_ORF00206
ureaplasma.match.547163.1	4155	DNA gyrase, B subunit, C-terminal domain	gus4155_ORF00207
ureaplasma.match.566213.1	4155	DNA topoisomerase IV, A subunit	gus4155_ORF00208
Singleton	4155	conserved domain protein	gus4155_ORF00209
ureaplasma.match.549113.1	4155	putative ribosome biogenesis GTPase YqeH	gus4155_ORF00210
ureaplasma.match.555913.1	4155	conserved hypothetical protein	gus4155_ORF00211
ureaplasma.match.555913.1	4155	conserved hypothetical protein	gus4155_ORF00212
ureaplasma.match.561313.1	4155	conserved hypothetical protein	gus4155_ORF00213
ureaplasma.match.571163.1	4155	conserved hypothetical protein	gus4155_ORF00214
ureaplasma.match.547963.1	4155	putative toxin-antitoxin system toxin co	gus4155_ORF00215
ureaplasma.match.580963.1	4155	conserved hypothetical protein	gus4155_ORF00216
ureaplasma.match.569563.1	4155	peptide deformylase	gus4155_ORF00217
ureaplasma.match.547163.1	4155	DNA topoisomerase IV, B subunit	gus4155_ORF00218
ureaplasma.match.566213.1	4155	conserved hypothetical protein	gus4155_ORF00219
ureaplasma.match.549113.1	4155	conserved domain protein	gus4155_ORF00220
ureaplasma.match.546713.1	4155	nicotinate-nucleotide adenylyltransferas	gus4155_ORF00221
ureaplasma.match.580963.1	4155	MTA/SAH nucleosidase	gus4155_ORF00222
ureaplasma.match.558763.1	4155	conserved hypothetical protein	gus4155_ORF00223
ureaplasma.match.568113.1	4155	conserved hypothetical protein	gus4155_ORF00224
ureaplasma.match.555013.1	4155	conserved hypothetical protein	gus4155_ORF00225
ureaplasma.match.579063.1	4155	lipoprotein, putative	gus4155_ORF00226
ureaplasma.match.545363.1	4155	type III restriction enzyme, res subunit	gus4155_ORF00227
ureaplasma.match.575463.1	4155	DNA (cytosine-5-)-methyltransferase	gus4155_ORF00228
ureaplasma.match.547913.1	4155	putative phage head-tail adaptor	gus4155_ORF00229
ureaplasma.match.546313.1	4155	basic membrane protein	gus4155_ORF00230
ureaplasma.match.565413.1	4155	conserved hypothetical protein	gus4155_ORF00231
Singleton	4155	conserved domain protein	gus4155_ORF00232
ureaplasma.match.566963.1	4155	putative ATP synthase F1, delta subunit	gus4155_ORF00233
ureaplasma.match.548063.1	4155	lipoprotein, putative	gus4155_ORF00234
ureaplasma.match.567763.1	4155	acetate kinase	gus4155_ORF00235
ureaplasma.match.579663.1	4155	conserved hypothetical protein	gus4155_ORF00236
Singleton	4155	conserved domain protein	gus4155_ORF00237
ureaplasma.match.561463.1	4155	endonuclease/exonuclease/phosphatase fam	gus4155_ORF00238
ureaplasma.match.553763.1	4155	lipoprotein, putative	gus4155_ORF00239
ureaplasma.match.551363.1	4155	adenine phosphoribosyltransferase	gus4155_ORF00240
ureaplasma.match.569963.1	4155	conserved hypothetical protein	gus4155_ORF00241
ureaplasma.match.553813.1	4155	anticodon binding domain	gus4155_ORF00242
ureaplasma.match.569013.1	4155	DNA primase	gus4155_ORF00243
ureaplasma.match.562413.1	4155	conserved domain protein	gus4155_ORF00244
ureaplasma.match.548363.1	4155	conserved domain protein	gus4155_ORF00245
ureaplasma.match.552313.1	4155	putative septum site-determining protein	gus4155_ORF00246
ureaplasma.match.579613.1	4155	conserved hypothetical protein	gus4155_ORF00247
ureaplasma.match.549663.1	4155	conserved hypothetical protein	gus4155_ORF00248
ureaplasma.match.576913.1	4155	conserved hypothetical protein	gus4155_ORF00249
ureaplasma.match.567213.1	4155	conserved domain protein	gus4155_ORF00250
ureaplasma.match.572213.1	4155	conserved hypothetical protein	gus4155_ORF00251
ureaplasma.match.572313.1	4155	conserved hypothetical protein	gus4155_ORF00252
ureaplasma.match.565763.1	4155	conserved domain protein	gus4155_ORF00253
ureaplasma.match.553613.1	4155	lipoprotein, putative	gus4155_ORF00254
ureaplasma.match.551363.1	4155	adenine phosphoribosyltransferase	gus4155_ORF00255
ureaplasma.match.551963.1	4155	membrane protein, putative	gus4155_ORF00256
ureaplasma.match.549063.1	4155	conserved hypothetical protein	gus4155_ORF00257
ureaplasma.match.553263.1	4155	translation metalloprotein YbeY	gus4155_ORF00258
ureaplasma.match.554463.1	4155	ribosome biogenesis GTPase Era	gus4155_ORF00259
ureaplasma.match.581263.1	4155	DNA repair protein RecO	gus4155_ORF00260
ureaplasma.match.553813.1	4155	glycine--tRNA ligase	gus4155_ORF00261
ureaplasma.match.569013.1	4155	DNA primase	gus4155_ORF00262
ureaplasma.match.567413.1	4155	ribosomal protein S4	gus4155_ORF00263
ureaplasma.match.562463.1	4155	conserved hypothetical protein	gus4155_ORF00264
ureaplasma.match.548413.1	4155	putative metallophosphoesterase	gus4155_ORF00265
ureaplasma.match.569063.1	4155	putative ATP-dependent DNA helicase PcrA	gus4155_ORF00266
ureaplasma.match.557413.1	4155	conserved hypothetical protein	gus4155_ORF00267
ureaplasma.match.577613.1	4155	glycosyltransferase, group 2 family prot	gus4155_ORF00268
ureaplasma.match.570813.1	4155	conserved hypothetical protein	gus4155_ORF00269
ureaplasma.match.580663.1	4155	conserved hypothetical protein	gus4155_ORF00270
ureaplasma.match.565613.1	4155	conserved hypothetical protein	gus4155_ORF00271
ureaplasma.match.578213.1	4155	putative acyl carrier protein	gus4155_ORF00272
ureaplasma.match.581013.1	4155	DNA (cytosine-5-)-methyltransferase	gus4155_ORF00273
ureaplasma.match.570513.1	4155	Bsp6I restriction endonuclease	gus4155_ORF00274
ureaplasma.match.568763.1	4155	cytosol aminopeptidase family, catalytic	gus4155_ORF00275
ureaplasma.match.570613.1	4155	FtsK/SpoIIIE family protein	gus4155_ORF00276
ureaplasma.match.565113.1	4155	conserved hypothetical protein	gus4155_ORF00277
ureaplasma.match.563163.1	4155	ABC transporter, ATP-binding protein	gus4155_ORF00278
ureaplasma.match.557363.1	4155	phosphatidate cytidylyltransferase	gus4155_ORF00279
ureaplasma.match.549363.1	4155	conserved hypothetical protein	gus4155_ORF00280
ureaplasma.match.547263.1	4155	ribosome recycling factor	gus4155_ORF00281
ureaplasma.match.553963.1	4155	UMP kinase	gus4155_ORF00282
ureaplasma.match.560963.1	4155	translation elongation factor Ts	gus4155_ORF00283
ureaplasma.match.548463.1	4155	iron chelate uptake ABC transporter, FeC	gus4155_ORF00284
ureaplasma.match.573113.1	4155	iron chelate uptake ABC transporter, FeC	gus4155_ORF00285
ureaplasma.match.549713.1	4155	putative phage head-tail adaptor	gus4155_ORF00286
ureaplasma.match.578463.1	4155	conserved hypothetical protein	gus4155_ORF00287
ureaplasma.match.571063.1	4155	conserved hypothetical protein	gus4155_ORF00288
Singleton	4155	conserved hypothetical protein	gus4155_ORF00289
ureaplasma.match.547063.1	4155	membrane protein, putative	gus4155_ORF00290
ureaplasma.match.559263.1	4155	membrane protein, putative	gus4155_ORF00291
ureaplasma.match.580113.1	4155	oligoendopeptidase F	gus4155_ORF00292
ureaplasma.match.576663.1	4155	translation elongation factor Tu	gus4155_ORF00293
ureaplasma.match.562913.1	4155	translation elongation factor G	gus4155_ORF00294
ureaplasma.match.547363.1	4155	ribosomal protein S7	gus4155_ORF00295
ureaplasma.match.557063.1	4155	ribosomal protein S12	gus4155_ORF00296
ureaplasma.match.564463.1	4155	putative 5'-nucleotidase, lipoprotein e(	gus4155_ORF00297
ureaplasma.match.552613.1	4155	conserved hypothetical protein	gus4155_ORF00298
ureaplasma.match.552213.1	4155	conserved hypothetical protein	gus4155_ORF00299
ureaplasma.match.573313.1	4155	conserved hypothetical protein	gus4155_ORF00300
ureaplasma.match.547863.1	4155	conserved domain protein	gus4155_ORF00301
ureaplasma.match.574463.1	4155	phosphoglucomutase/phosphomannomutase, a	gus4155_ORF00302
ureaplasma.match.551913.1	4155	cytidine deaminase	gus4155_ORF00303
ureaplasma.match.560663.1	4155	creatinase	gus4155_ORF00304
ureaplasma.match.553013.1	4155	ribosomal protein L33	gus4155_ORF00305
ureaplasma.match.571113.1	4155	threonine--tRNA ligase	gus4155_ORF00306
ureaplasma.match.550313.1	4155	tRNA pseudouridine synthase A	gus4155_ORF00307
ureaplasma.match.563313.1	4155	EDD domain protein, DegV family	gus4155_ORF00308
ureaplasma.match.576713.1	4155	cobalt transport protein	gus4155_ORF00309
ureaplasma.match.574163.1	4155	ABC transporter, ATP-binding protein	gus4155_ORF00310
ureaplasma.match.563913.1	4155	conserved domain protein	gus4155_ORF00311
ureaplasma.match.548263.1	4155	ABC transporter, ATP-binding protein	gus4155_ORF00312
ureaplasma.match.548213.1	4155	ribosomal protein L1	gus4155_ORF00313
ureaplasma.match.549163.1	4155	ribosomal protein L11	gus4155_ORF00314
ureaplasma.match.570863.1	4155	hypothetical protein	gus4155_ORF00315
ureaplasma.match.567463.1	4155	efflux ABC transporter, permease protein	gus4155_ORF00316
ureaplasma.match.550363.1	4155	aspartyl/glutamyl-tRNA(Asn/Gln) amidotra	gus4155_ORF00317
ureaplasma.match.563263.1	4155	putative aspartyl/glutamyl-tRNA(Asn/Gln)	gus4155_ORF00318
ureaplasma.match.582063.1	4155	conserved hypothetical protein	gus4155_ORF00319
ureaplasma.match.571863.1	4155	membrane protein, putative	gus4155_ORF00320
ureaplasma.match.551863.1	4155	uracil-DNA glycosylase	gus4155_ORF00321
ureaplasma.match.554963.1	4155	lipoprotein, putative	gus4155_ORF00322
ureaplasma.match.560263.1	4155	putative replicative DNA helicase	gus4155_ORF00323
ureaplasma.match.566313.1	4155	ribosomal protein L9	gus4155_ORF00324
ureaplasma.match.556313.1	4155	ribosomal protein S18	gus4155_ORF00325
ureaplasma.match.577963.1	4155	single-strand binding protein	gus4155_ORF00326
ureaplasma.match.577413.1	4155	ribosomal protein S6	gus4155_ORF00327
ureaplasma.match.546663.1	4155	acetyltransferase, GNAT family	gus4155_ORF00328
ureaplasma.match.561363.1	4155	lipoprotein, putative	gus4155_ORF00329
ureaplasma.match.567863.1	4155	conserved hypothetical protein	gus4155_ORF00330
ureaplasma.match.563463.1	4155	conserved hypothetical protein	gus4155_ORF00331
ureaplasma.match.551013.1	4155	conserved hypothetical protein	gus4155_ORF00332
ureaplasma.match.550263.1	4155	putative phage head-tail adaptor	gus4155_ORF00333
ureaplasma.match.557963.1	4155	conserved hypothetical protein	gus4155_ORF00334
ureaplasma.match.544813.1	4155	oligopeptide ABC transporter, ATP-bindin	gus4155_ORF00335
ureaplasma.match.570063.1	4155	ABC transporter, ATP-binding protein	gus4155_ORF00336
ureaplasma.match.581163.1	4155	ABC transporter, permease protein	gus4155_ORF00337
ureaplasma.match.568613.1	4155	ABC transporter, permease protein	gus4155_ORF00338
ureaplasma.match.558613.1	4155	conserved hypothetical protein	gus4155_ORF00339
ureaplasma.match.563013.1	4155	lipoprotein, putative	gus4155_ORF00340
ureaplasma.match.559763.1	4155	membrane protein, putative	gus4155_ORF00341
ureaplasma.match.576513.1	4155	ribosomal protein L19	gus4155_ORF00342
ureaplasma.match.559913.1	4155	tRNA (guanine-N(1)-)-methyltransferase	gus4155_ORF00343
ureaplasma.match.579463.1	4155	ribosomal protein S16	gus4155_ORF00344
ureaplasma.match.562813.1	4155	Cof-like hydrolase	gus4155_ORF00345
ureaplasma.match.576863.1	4155	conserved hypothetical protein	gus4155_ORF00346
ureaplasma.match.572763.1	4155	conserved hypothetical protein	gus4155_ORF00347
ureaplasma.match.556663.1	4155	conserved hypothetical protein	gus4155_ORF00348
ureaplasma.match.550563.1	4155	lipoprotein, putative	gus4155_ORF00349
ureaplasma.match.545463.1	4155	lipoprotein, putative	gus4155_ORF00350
ureaplasma.match.554563.1	4155	putative viral phosphatase	gus4155_ORF00351
ureaplasma.match.553413.1	4155	conserved hypothetical protein	gus4155_ORF00352
ureaplasma.match.570463.1	4155	Ion channel	gus4155_ORF00353
ureaplasma.match.571363.1	4155	conserved hypothetical protein	gus4155_ORF00354
ureaplasma.match.562963.1	4155	conserved hypothetical protein	gus4155_ORF00355
ureaplasma.match.555413.1	4155	ribosomal protein S9	gus4155_ORF00356
ureaplasma.match.574563.1	4155	ribosomal protein L13	gus4155_ORF00357
ureaplasma.match.562513.1	4155	lipoprotein, putative	gus4155_ORF00358
ureaplasma.match.564113.1	4155	phage minor structural protein, N-termin	gus4155_ORF00359
ureaplasma.match.580263.1	4155	conserved hypothetical protein	gus4155_ORF00360
ureaplasma.match.570713.1	4155	amino acid permease	gus4155_ORF00361
ureaplasma.match.578713.1	4155	preprotein translocase, SecE subunit	gus4155_ORF00362
ureaplasma.match.579513.1	4155	NusG family protein	gus4155_ORF00363
ureaplasma.match.580563.1	4155	putative DEAD-box ATP-dependent RNA heli	gus4155_ORF00364
ureaplasma.match.568813.1	4155	MATE domain protein	gus4155_ORF00365
ureaplasma.match.554663.1	4155	MATE domain protein	gus4155_ORF00366
ureaplasma.match.567263.1	4155	deoxyribose-phosphate aldolase	gus4155_ORF00367
ureaplasma.match.580713.1	4155	transketolase	gus4155_ORF00368
ureaplasma.match.571763.1	4155	putative phosphocarrier protein HPr	gus4155_ORF00369
ureaplasma.match.550413.1	4155	phospholipase D domain protein	gus4155_ORF00370
ureaplasma.match.571563.1	4155	putative thioredoxin	gus4155_ORF00371
ureaplasma.match.558813.1	4155	DNA topoisomerase I	gus4155_ORF00372
ureaplasma.match.573813.1	4155	conserved hypothetical protein	gus4155_ORF00373
ureaplasma.match.555163.1	4155	ribosome biogenesis GTP-binding protein	gus4155_ORF00374
ureaplasma.match.556863.1	4155	conserved hypothetical protein	gus4155_ORF00375
ureaplasma.match.572913.1	4155	thymidine kinase	gus4155_ORF00376
ureaplasma.match.547713.1	4155	GTP-binding protein YchF	gus4155_ORF00377
ureaplasma.match.550963.1	4155	fructose-1,6-bisphosphate aldolase, clas	gus4155_ORF00378
ureaplasma.match.553163.1	4155	DNA-directed RNA polymerase, delta subun	gus4155_ORF00379
ureaplasma.match.556413.1	4155	HD domain protein	gus4155_ORF00380
ureaplasma.match.569863.1	4155	glutamate--tRNA ligase	gus4155_ORF00381
ureaplasma.match.549463.1	4155	GHMP kinase, N-terminal domain protein	gus4155_ORF00382
ureaplasma.match.552513.1	4155	dimethyladenosine transferase	gus4155_ORF00383
ureaplasma.match.563813.1	4155	membrane protein insertase, YidC/Oxa1 fa	gus4155_ORF00384
ureaplasma.match.566113.1	4155	ribonuclease P protein component	gus4155_ORF00385
ureaplasma.match.565963.1	4155	ribosomal protein L34	gus4155_ORF00386
ureaplasma.match.582263.1	4155	chromosomal replication initiator protei	gus4155_ORF00387
ureaplasma.match.551413.1	4155	ribosomal protein L31	gus4155_ORF00388
ureaplasma.match.551563.1	4155	peptide chain release factor 1	gus4155_ORF00389
ureaplasma.match.574413.1	4155	methyltransferase, HemK family	gus4155_ORF00390
ureaplasma.match.556513.1	4155	putative Sua5/YciO/YrdC/YwlC family prot	gus4155_ORF00391
ureaplasma.match.573163.1	4155	putative ribose-5-phosphate isomerase B	gus4155_ORF00392
ureaplasma.match.546913.1	4155	conserved hypothetical protein	gus4155_ORF00393
ureaplasma.match.576013.1	4155	conserved hypothetical protein	gus4155_ORF00394
ureaplasma.match.581463.1	4155	magnesium transporter	gus4155_ORF00395
ureaplasma.match.561863.1	4155	ribosomal protein L10	gus4155_ORF00396
ureaplasma.match.579313.1	4155	ribosomal protein L7/L12	gus4155_ORF00397
ureaplasma.match.561213.1	4155	basic membrane protein	gus4155_ORF00398
ureaplasma.match.546463.1	4155	branched-chain amino acid ABC transporte	gus4155_ORF00399
ureaplasma.match.563063.1	4155	branched-chain amino acid ABC transporte	gus4155_ORF00400
ureaplasma.match.560613.1	4155	ABC transporter, ATP-binding protein	gus4155_ORF00401
ureaplasma.match.576813.1	4155	basic membrane protein	gus4155_ORF00402
ureaplasma.match.570963.1	4155	hydrolase, TatD family	gus4155_ORF00403
ureaplasma.match.550863.1	4155	tRNA modification GTPase TrmE	gus4155_ORF00404
ureaplasma.match.564213.1	4155	conserved hypothetical protein	gus4155_ORF00405
ureaplasma.match.578063.1	4155	dTMP kinase	gus4155_ORF00406
ureaplasma.match.570163.1	4155	hydrolase, alpha/beta domain protein	gus4155_ORF00407
ureaplasma.match.555513.1	4155	iron chelate uptake ABC transporter, FeC	gus4155_ORF00408
ureaplasma.match.563513.1	4155	iron chelate uptake ABC transporter, FeC	gus4155_ORF00409
ureaplasma.match.560113.1	4155	lipoprotein, putative	gus4155_ORF00410
ureaplasma.match.548613.1	4155	iron chelate uptake ABC transporter, FeC	gus4155_ORF00411
ureaplasma.match.568013.1	4155	ribosomal protein S2	gus4155_ORF00412
ureaplasma.match.569313.1	4155	conserved hypothetical protein	gus4155_ORF00413
ureaplasma.match.560013.1	4155	lipoprotein, putative	gus4155_ORF00414
ureaplasma.match.546213.1	4155	Tex-like protein N-terminal domain prote	gus4155_ORF00415
ureaplasma.match.547213.1	4155	lipoprotein, putative	gus4155_ORF00416
ureaplasma.match.552113.1	4155	conserved hypothetical protein	gus4155_ORF00417
ureaplasma.match.569413.1	4155	conserved hypothetical protein	gus4155_ORF00418
ureaplasma.match.568863.1	4155	conserved hypothetical protein	gus4155_ORF00419
ureaplasma.match.580413.1	4155	conserved hypothetical protein	gus4155_ORF00420
ureaplasma.match.554913.1	4155	conserved hypothetical protein	gus4155_ORF00421
ureaplasma.match.573613.1	4155	putative type I restriction-modification	gus4155_ORF00422
ureaplasma.match.545613.1	4155	type I site-specific deoxyribonuclease,	gus4155_ORF00423
ureaplasma.match.549763.1	4155	type I restriction modification DNA spec	gus4155_ORF00424
ureaplasma.match.565913.1	4155	type I restriction modification DNA spec	gus4155_ORF00425
ureaplasma.match.567013.1	4155	pseudouridine synthase, RluA family	gus4155_ORF00426
ureaplasma.match.549513.1	4155	conserved hypothetical protein	gus4155_ORF00427
ureaplasma.match.558463.1	4155	conserved hypothetical protein	gus4155_ORF00428
ureaplasma.match.580213.1	4155	hypothetical mycoplasma lipoprotein	gus4155_ORF00429
ureaplasma.match.566663.1	4155	ABC transporter, permease protein	gus4155_ORF00430
ureaplasma.match.555813.1	4155	ABC transporter, permease protein	gus4155_ORF00431
ureaplasma.match.546563.1	4155	ABC transporter, ATP-binding protein	gus4155_ORF00432
ureaplasma.match.566013.1	4155	membrane protein, putative	gus4155_ORF00433
ureaplasma.match.560163.1	4155	conserved hypothetical protein	gus4155_ORF00434
ureaplasma.match.565713.1	4155	serine--tRNA ligase	gus4155_ORF00435
ureaplasma.match.563663.1	4155	ATP-dependent metallopeptidase HflB	gus4155_ORF00436
ureaplasma.match.545413.1	4155	hypoxanthine phosphoribosyltransferase	gus4155_ORF00437
ureaplasma.match.545713.1	4155	lipoprotein, putative	gus4155_ORF00438
ureaplasma.match.550913.1	4155	excinuclease ABC, A subunit	gus4155_ORF00439
ureaplasma.match.570263.1	4155	conserved hypothetical protein	gus4155_ORF00440
ureaplasma.match.552413.1	4155	conserved hypothetical protein	gus4155_ORF00441
ureaplasma.match.558913.1	4155	conserved hypothetical protein	gus4155_ORF00442
ureaplasma.match.554363.1	4155	lipoprotein, putative	gus4155_ORF00443
ureaplasma.match.558063.1	4155	bacitracin ABC transporter, ATP-binding	gus4155_ORF00444
ureaplasma.match.579913.1	4155	membrane protein, putative	gus4155_ORF00445
ureaplasma.match.580913.1	4155	signal recognition particle protein	gus4155_ORF00446
ureaplasma.match.574613.1	4155	conserved hypothetical protein	gus4155_ORF00447
ureaplasma.match.560713.1	4155	recombination protein RecR	gus4155_ORF00448
ureaplasma.match.544963.1	4155	DNA-binding protein, YbaB/EbfC family	gus4155_ORF00449
ureaplasma.match.553713.1	4155	DNA polymerase III, subunit gamma and ta	gus4155_ORF00450
ureaplasma.match.573563.1	4155	conserved hypothetical protein	gus4155_ORF00451
ureaplasma.match.572563.1	4155	conserved hypothetical protein	gus4155_ORF00452
ureaplasma.match.555863.1	4155	conserved hypothetical protein	gus4155_ORF00453
ureaplasma.match.560413.1	4155	conserved hypothetical protein	gus4155_ORF00454
ureaplasma.match.555563.1	4155	conserved hypothetical protein	gus4155_ORF00455
ureaplasma.match.564513.1	4155	conserved hypothetical protein	gus4155_ORF00456
ureaplasma.match.559363.1	4155	conserved hypothetical protein	gus4155_ORF00457
ureaplasma.match.558413.1	4155	putative YmdA/YtgF family protein	gus4155_ORF00458
ureaplasma.match.555463.1	4155	RecA protein	gus4155_ORF00459
ureaplasma.match.581813.1	4155	competence/damage-inducible protein CinA	gus4155_ORF00460
ureaplasma.match.558013.1	4155	DNA gyrase, A subunit	gus4155_ORF00461
ureaplasma.match.567713.1	4155	DNA gyrase, B subunit	gus4155_ORF00462
ureaplasma.match.566263.1	4155	conserved hypothetical protein	gus4155_ORF00463
ureaplasma.match.578263.1	4155	DNA polymerase III, beta subunit	gus4155_ORF00464
ureaplasma.match.551513.1	4155	aminoacyl-tRNA hydrolase	gus4155_ORF00465
ureaplasma.match.551313.1	4155	tRNA(Ile)-lysidine synthetase	gus4155_ORF00466
ureaplasma.match.575913.1	4155	HPr(Ser) kinase/phosphatase	gus4155_ORF00467
ureaplasma.match.561413.1	4155	prolipoprotein diacylglyceryl transferas	gus4155_ORF00468
ureaplasma.match.558713.1	4155	putative thioredoxin-disulfide reductase	gus4155_ORF00469
ureaplasma.match.555963.1	4155	conserved hypothetical protein	gus4155_ORF00470
ureaplasma.match.561913.1	4155	conserved hypothetical protein	gus4155_ORF00471
ureaplasma.match.555213.1	4155	lipoprotein, putative	gus4155_ORF00472
ureaplasma.match.548313.1	4155	iron chelate uptake ABC transporter, FeC	gus4155_ORF00473
ureaplasma.match.578813.1	4155	putative iron(III) dicitrate ABC transpo	gus4155_ORF00474
ureaplasma.match.580063.1	4155	conserved hypothetical protein	gus4155_ORF00475
ureaplasma.match.553363.1	4155	conserved hypothetical protein	gus4155_ORF00476
ureaplasma.match.562613.1	4155	phosphate acetyl/butyryl transferase	gus4155_ORF00477
ureaplasma.match.582113.1	4155	oligoendopeptidase F	gus4155_ORF00478
ureaplasma.match.558263.1	4155	hypothetical protein	gus4155_ORF00479
ureaplasma.match.563613.1	4155	lysine--tRNA ligase	gus4155_ORF00480
ureaplasma.match.544613.1	4155	conserved hypothetical protein	gus4155_ORF00481
ureaplasma.match.581613.1	4155	ABC transporter, ATP-binding protein	gus4155_ORF00482
ureaplasma.match.572413.1	4155	ABC transporter, ATP-binding protein	gus4155_ORF00483
ureaplasma.match.581863.1	4155	SsrA-binding protein	gus4155_ORF00484
ureaplasma.match.559663.1	4155	conserved hypothetical protein	gus4155_ORF00485
ureaplasma.match.561963.1	4155	ribonuclease R	gus4155_ORF00486
ureaplasma.match.574013.1	4155	preprotein translocase, SecG subunit	gus4155_ORF00487
ureaplasma.match.579013.1	4155	endonuclease/exonuclease/phosphatase fam	gus4155_ORF00488
ureaplasma.match.560563.1	4155	lipoprotein, putative	gus4155_ORF00489
ureaplasma.match.568313.1	4155	ATP synthase F1, beta subunit	gus4155_ORF00490
ureaplasma.match.553313.1	4155	putative ATP synthase F1, alpha subunit	gus4155_ORF00491
ureaplasma.match.572713.1	4155	conserved hypothetical protein	gus4155_ORF00492
ureaplasma.match.580513.1	4155	conserved hypothetical protein	gus4155_ORF00493
ureaplasma.match.575113.1	4155	conserved hypothetical protein	gus4155_ORF00494
ureaplasma.match.545763.1	4155	conserved domain protein	gus4155_ORF00495
ureaplasma.match.575213.1	4155	putative ATP synthase F0, A subunit	gus4155_ORF00496
ureaplasma.match.546613.1	4155	lipoprotein, putative	gus4155_ORF00497
ureaplasma.match.570763.1	4155	conserved hypothetical protein	gus4155_ORF00498
ureaplasma.match.582213.1	4155	lipoprotein associated domain	gus4155_ORF00499
ureaplasma.match.569263.1	4155	conserved hypothetical protein	gus4155_ORF00500
ureaplasma.match.573963.1	4155	lipoprotein associated domain	gus4155_ORF00501
ureaplasma.match.558313.1	4155	conserved hypothetical protein	gus4155_ORF00502
ureaplasma.match.547113.1	4155	PQ loop repeat protein	gus4155_ORF00503
ureaplasma.match.550163.1	4155	16S rRNA (guanine(527)-N(7))-methyltrans	gus4155_ORF00504
ureaplasma.match.578013.1	4155	tRNA uridine 5-carboxymethylaminomethyl	gus4155_ORF00505
ureaplasma.match.550813.1	4155	transcriptional regulator, DeoR family	gus4155_ORF00506
ureaplasma.match.564313.1	4155	divergent AAA domain protein	gus4155_ORF00507
ureaplasma.match.578563.1	4155	type I restriction modification DNA spec	gus4155_ORF00508
ureaplasma.match.564963.1	4155	TIGR03982 family protein	gus4155_ORF00510
ureaplasma.match.572063.1	4155	RNA methyltransferase, RsmE family	gus4155_ORF00511
ureaplasma.match.573763.1	4155	transcription antitermination factor Nus	gus4155_ORF00512
ureaplasma.match.557163.1	4155	conserved hypothetical protein	gus4155_ORF00513
ureaplasma.match.572263.1	4155	translation elongation factor P	gus4155_ORF00514
ureaplasma.match.572113.1	4155	conserved hypothetical protein	gus4155_ORF00515
ureaplasma.match.556913.1	4155	recombination protein U	gus4155_ORF00516
ureaplasma.match.550663.1	4155	DNA-binding regulatory protein, YebC/Pmp	gus4155_ORF00517
ureaplasma.match.557113.1	4155	lipoprotein, putative	gus4155_ORF00518
ureaplasma.match.568963.1	4155	GDSL-like protein	gus4155_ORF00519
ureaplasma.match.569113.1	4155	GDSL-like protein	gus4155_ORF00520
ureaplasma.match.568063.1	4155	peroxiredoxin HYR1	gus4155_ORF00521
ureaplasma.match.559413.1	4155	conserved hypothetical protein	gus4155_ORF00522
ureaplasma.match.581663.1	4155	peptide-methionine (S)-S-oxide reductase	gus4155_ORF00523
ureaplasma.match.579113.1	4155	conserved hypothetical protein	gus4155_ORF00524
ureaplasma.match.551213.1	4155	aspartate--tRNA ligase	gus4155_ORF00525
ureaplasma.match.549563.1	4155	histidine--tRNA ligase	gus4155_ORF00526
ureaplasma.match.577663.1	4155	CTP synthase	gus4155_ORF00527
ureaplasma.match.571913.1	4155	putative GTP diphosphokinase	gus4155_ORF00528
ureaplasma.match.574213.1	4155	DNA-binding protein HU	gus4155_ORF00529
ureaplasma.match.556613.1	4155	purine nucleoside phosphorylase	gus4155_ORF00530
ureaplasma.match.573013.1	4155	M42 glutamyl aminopeptidase	gus4155_ORF00531
ureaplasma.match.567363.1	4155	phosphoglycerate kinase	gus4155_ORF00532
ureaplasma.match.568163.1	4155	arginine--tRNA ligase	gus4155_ORF00533
ureaplasma.match.546863.1	4155	ribosomal protein S21	gus4155_ORF00534
ureaplasma.match.548813.1	4155	nicotinate phosphoribosyltransferase	gus4155_ORF00535
ureaplasma.match.570913.1	4155	conserved hypothetical protein	gus4155_ORF00536
ureaplasma.match.581363.1	4155	conserved hypothetical protein	gus4155_ORF00537
ureaplasma.match.548163.1	4155	conserved hypothetical protein	gus4155_ORF00538
ureaplasma.match.564363.1	4155	putative oxygen-independent coproporphyr	gus4155_ORF00539
ureaplasma.match.556963.1	4155	putative protein hit	gus4155_ORF00540
ureaplasma.match.556113.1	4155	conserved hypothetical protein	gus4155_ORF00541
ureaplasma.match.548013.1	4155	membrane protein, putative	gus4155_ORF00542
ureaplasma.match.569663.1	4155	tRNA (guanine-N(7)-)-methyltransferase	gus4155_ORF00543
ureaplasma.match.575713.1	4155	putative RNA methyltransferase, TrmH fam	gus4155_ORF00544
ureaplasma.match.574663.1	4155	valine--tRNA ligase	gus4155_ORF00545
ureaplasma.match.564613.1	4155	ribosome biogenesis GTP-binding protein	gus4155_ORF00546
ureaplasma.match.557813.1	4155	conserved hypothetical protein	gus4155_ORF00547
ureaplasma.match.558213.1	4155	putative potassium/sodium efflux P-type	gus4155_ORF00548
ureaplasma.match.574113.1	4155	conserved hypothetical protein	gus4155_ORF00549
ureaplasma.match.564563.1	4155	putative YigZ family protein	gus4155_ORF00550
ureaplasma.match.562113.1	4155	conserved hypothetical protein	gus4155_ORF00551
ureaplasma.match.574863.1	4155	lipoprotein, putative	gus4155_ORF00552
ureaplasma.match.569163.1	4155	conserved hypothetical protein	gus4155_ORF00553
ureaplasma.match.564813.1	4155	conserved hypothetical protein	gus4155_ORF00554
ureaplasma.match.546163.1	4155	ribosomal protein L17	gus4155_ORF00555
ureaplasma.match.554813.1	4155	DNA-directed RNA polymerase, alpha subun	gus4155_ORF00556
ureaplasma.match.554713.1	4155	30S ribosomal protein S11	gus4155_ORF00557
ureaplasma.match.566513.1	4155	30S ribosomal protein S13	gus4155_ORF00558
ureaplasma.match.567563.1	4155	ribosomal protein L36	gus4155_ORF00559
ureaplasma.match.559313.1	4155	translation initiation factor IF-1	gus4155_ORF00560
ureaplasma.match.581413.1	4155	methionine aminopeptidase, type I	gus4155_ORF00561
ureaplasma.match.570663.1	4155	adenylate kinase	gus4155_ORF00562
ureaplasma.match.577163.1	4155	preprotein translocase, SecY subunit	gus4155_ORF00563
ureaplasma.match.547613.1	4155	ribosomal protein L15	gus4155_ORF00564
ureaplasma.match.558663.1	4155	ribosomal protein S5	gus4155_ORF00565
ureaplasma.match.581313.1	4155	ribosomal protein L18	gus4155_ORF00566
ureaplasma.match.544913.1	4155	ribosomal protein L6	gus4155_ORF00567
ureaplasma.match.554413.1	4155	ribosomal protein S8	gus4155_ORF00568
ureaplasma.match.550513.1	4155	ribosomal protein S14p/S29e	gus4155_ORF00569
ureaplasma.match.552963.1	4155	ribosomal protein L5	gus4155_ORF00570
ureaplasma.match.545063.1	4155	ribosomal protein L24	gus4155_ORF00571
ureaplasma.match.560213.1	4155	ribosomal protein L14	gus4155_ORF00572
ureaplasma.match.578513.1	4155	30S ribosomal protein S17	gus4155_ORF00573
ureaplasma.match.571513.1	4155	ribosomal protein L29	gus4155_ORF00574
ureaplasma.match.565163.1	4155	ribosomal protein L16	gus4155_ORF00575
ureaplasma.match.559713.1	4155	ribosomal protein S3	gus4155_ORF00576
ureaplasma.match.572013.1	4155	ribosomal protein L22	gus4155_ORF00577
ureaplasma.match.557613.1	4155	ribosomal protein S19	gus4155_ORF00578
ureaplasma.match.582313.1	4155	ribosomal protein L2	gus4155_ORF00579
ureaplasma.match.557313.1	4155	ribosomal protein L23	gus4155_ORF00580
ureaplasma.match.558513.1	4155	50S ribosomal protein L4	gus4155_ORF00581
ureaplasma.match.569763.1	4155	50S ribosomal protein L3	gus4155_ORF00582
ureaplasma.match.558563.1	4155	ribosomal protein S10	gus4155_ORF00583
ureaplasma.match.555063.1	4155	ribosomal protein L20	gus4155_ORF00584
ureaplasma.match.563963.1	4155	ribosomal protein L35	gus4155_ORF00585
ureaplasma.match.545663.1	4155	translation initiation factor IF-3	gus4155_ORF00586
ureaplasma.match.579863.1	4155	basic membrane protein	gus4155_ORF00587
ureaplasma.match.577263.1	4155	conserved hypothetical protein	gus4155_ORF00588
ureaplasma.match.563213.1	4155	lipoprotein, putative	gus4155_ORF00589
ureaplasma.match.555263.1	4155	lipoprotein, putative	gus4155_ORF00590
ureaplasma.match.559513.1	4155	amino acid permease	gus4155_ORF00591
ureaplasma.match.554313.1	4155	site-specific recombinase, phage integra	gus4155_ORF00592
ureaplasma.match.563363.1	4155	formate--tetrahydrofolate ligase	gus4155_ORF00593
ureaplasma.match.567913.1	4155	conserved hypothetical protein	gus4155_ORF00594
ureaplasma.match.559563.1	4155	ammonium transporter	gus4155_ORF00595
ureaplasma.match.573363.1	4155	ammonium transporter	gus4155_ORF00596
ureaplasma.match.570213.1	4155	ribosome small subunit-dependent GTPase	gus4155_ORF00597
ureaplasma.match.576463.1	4155	kinase domain protein	gus4155_ORF00598
ureaplasma.match.575663.1	4155	protein phosphatase 2C	gus4155_ORF00599
ureaplasma.match.569713.1	4155	putative 23S rRNA m2A2503 methyltransfer	gus4155_ORF00600
ureaplasma.match.578763.1	4155	guanylate kinase	gus4155_ORF00601
ureaplasma.match.574513.1	4155	ribosomal protein L21	gus4155_ORF00602
ureaplasma.match.566913.1	4155	conserved hypothetical protein	gus4155_ORF00603
ureaplasma.match.571413.1	4155	ribosomal protein L27	gus4155_ORF00604
ureaplasma.match.579763.1	4155	conserved hypothetical protein	gus4155_ORF00605
ureaplasma.match.579263.1	4155	ribosomal protein L28	gus4155_ORF00606
ureaplasma.match.551263.1	4155	conserved hypothetical protein	gus4155_ORF00607
ureaplasma.match.554513.1	4155	conserved hypothetical protein	gus4155_ORF00608
ureaplasma.match.568563.1	4155	DAK2 domain fusion protein YloV	gus4155_ORF00609
ureaplasma.match.581763.1	4155	fatty acid/phospholipid synthesis protei	gus4155_ORF00610
ureaplasma.match.575963.1	4155	ribonuclease III	gus4155_ORF00611
ureaplasma.match.559213.1	4155	ribosomal protein S15	gus4155_ORF00612
ureaplasma.match.562063.1	4155	lipoprotein, putative	gus4155_ORF00613
ureaplasma.match.566613.1	4155	heavy metal translocating P-type ATPase	gus4155_ORF00614
ureaplasma.match.556013.1	4155	conserved hypothetical protein	gus4155_ORF00615
ureaplasma.match.561813.1	4155	PhoU family protein	gus4155_ORF00616
ureaplasma.match.579363.1	4155	phosphate ABC transporter, ATP-binding p	gus4155_ORF00617
ureaplasma.match.566163.1	4155	phosphate ABC transporter, permease prot	gus4155_ORF00618
ureaplasma.match.547513.1	4155	conserved domain protein	gus4155_ORF00619
ureaplasma.match.570013.1	4155	conserved hypothetical protein	gus4155_ORF00620
ureaplasma.match.573063.1	4155	methionine--tRNA ligase	gus4155_ORF00621
ureaplasma.match.548763.1	4155	recombination factor protein RarA	gus4155_ORF00622
ureaplasma.match.561013.1	4155	S-adenosylmethionine-dependent methyltra	gus4155_ORF00623
ureaplasma.match.569363.1	4155	ribonuclease M5	gus4155_ORF00624
ureaplasma.match.571263.1	4155	ribose-phosphate diphosphokinase	gus4155_ORF00625
ureaplasma.match.544763.1	4155	tRNA binding domain protein	gus4155_ORF00626
ureaplasma.match.570563.1	4155	EDD domain protein, DegV family	gus4155_ORF00627
ureaplasma.match.560063.1	4155	lipoprotein, putative	gus4155_ORF00628
ureaplasma.match.568663.1	4155	DNA-directed RNA polymerase, beta' subun	gus4155_ORF00629
ureaplasma.match.544713.1	4155	DNA-directed RNA polymerase, beta subuni	gus4155_ORF00630
ureaplasma.match.551713.1	4155	pyruvate kinase	gus4155_ORF00631
ureaplasma.match.552813.1	4155	Phosphofructokinase	gus4155_ORF00632
ureaplasma.match.575013.1	4155	phosphopyruvate hydratase	gus4155_ORF00633
ureaplasma.match.577063.1	4155	conserved hypothetical protein	gus4155_ORF00634
ureaplasma.match.563113.1	4155	2,3-bisphosphoglycerate-independent phos	gus4155_ORF00635
ureaplasma.match.561113.1	4155	triose-phosphate isomerase	gus4155_ORF00636
ureaplasma.match.563563.1	4155	putative rRNA large subunit m3Psi methyl	gus4155_ORF00637
ureaplasma.match.567163.1	4155	conserved hypothetical protein	gus4155_ORF00638
ureaplasma.match.574063.1	4155	conserved hypothetical protein	gus4155_ORF00639
ureaplasma.match.566563.1	4155	NAD(+)/NADH kinase	gus4155_ORF00640
ureaplasma.match.547013.1	4155	transcriptional regulator, Spx/MgsR fami	gus4155_ORF00641
ureaplasma.match.567313.1	4155	tryptophan--tRNA ligase	gus4155_ORF00642
ureaplasma.match.577713.1	4155	Cof-like hydrolase	gus4155_ORF00643
ureaplasma.match.578313.1	4155	conserved hypothetical protein	gus4155_ORF00644
ureaplasma.match.560763.1	4155	conserved hypothetical protein	gus4155_ORF00645
ureaplasma.match.550463.1	4155	lipoprotein, putative	gus4155_ORF00646
ureaplasma.match.566063.1	4155	conserved hypothetical protein	gus4155_ORF00647
ureaplasma.match.569913.1	4155	helix-turn-helix protein, YlxM/p13 famil	gus4155_ORF00648
ureaplasma.match.551113.1	4155	signal recognition particle-docking prot	gus4155_ORF00649
ureaplasma.match.548563.1	4155	RecF/RecN/SMC N-terminal domain protein	gus4155_ORF00650
ureaplasma.match.553063.1	4155	conserved hypothetical protein	gus4155_ORF00651
ureaplasma.match.552913.1	4155	conserved hypothetical protein	gus4155_ORF00652
ureaplasma.match.580863.1	4155	ATP synthase F0, A subunit	gus4155_ORF00653
ureaplasma.match.579563.1	4155	putative ATP synthase F0, C subunit	gus4155_ORF00654
ureaplasma.match.562213.1	4155	conserved hypothetical protein	gus4155_ORF00655
ureaplasma.match.580463.1	4155	putative ATP synthase F0, B subunit	gus4155_ORF00656
ureaplasma.match.573663.1	4155	ATP synthase F1, delta subunit	gus4155_ORF00657
ureaplasma.match.556213.1	4155	ATP synthase F1, delta subunit family pr	gus4155_ORF00658
ureaplasma.match.551063.1	4155	ATP synthase F1, alpha subunit	gus4155_ORF00659
ureaplasma.match.560863.1	4155	conserved hypothetical protein	gus4155_ORF00660
ureaplasma.match.577863.1	4155	ATP synthase F1, gamma subunit	gus4155_ORF00661
ureaplasma.match.574813.1	4155	ATP synthase F1, beta subunit	gus4155_ORF00662
ureaplasma.match.545513.1	4155	ATP synthase F1, epsilon subunit	gus4155_ORF00663
ureaplasma.match.562313.1	4155	conserved hypothetical protein	gus4155_ORF00664
ureaplasma.match.577013.1	4155	conserved hypothetical protein	gus4155_ORF00665
ureaplasma.match.557213.1	4155	conserved hypothetical protein	gus4155_ORF00666
ureaplasma.match.545013.1	4155	RNA methyltransferase, TrmH family, grou	gus4155_ORF00667
ureaplasma.match.574363.1	4155	cysteine--tRNA ligase	gus4155_ORF00669
ureaplasma.match.550713.1	4155	conserved hypothetical protein	gus4155_ORF00670
ureaplasma.match.573863.1	4155	DNA ligase (NAD+)	gus4155_ORF00671
ureaplasma.match.549813.1	4155	excinuclease ABC, B subunit	gus4155_ORF00672
ureaplasma.match.557713.1	4155	preprotein translocase, SecA subunit	gus4155_ORF00673
ureaplasma.match.557663.1	4155	ABC transporter, ATP-binding protein	gus4155_ORF00674
ureaplasma.match.554163.1	4155	tyrosine--tRNA ligase	gus4155_ORF00675
ureaplasma.match.575613.1	4155	uracil phosphoribosyltransferase	gus4155_ORF00676
ureaplasma.match.571963.1	4155	HAD hydrolase, family IA, variant 1	gus4155_ORF00677
[truncated: 10,356 more rows]

## Sheet: Singletons
Organism	NCBI Locus Tag	%GC	comon name
2033	2033_ORF00006	18.4524	conserved hypothetical protein
2033	2033_ORF00278	23.1884	conserved hypothetical protein
2033	2033_ORF00289	25.8398	conserved hypothetical protein
2033	2033_ORF00375	21.4612	16S rRNA (guanine(527)-N(7))-methyltrans
2033	2033_ORF00414	26.9504	putative prolipoprotein diacylglyceryl t
2033	2033_ORF00465	20.1149	conserved domain protein
2033	2033_ORF00557	24.5267	conserved hypothetical protein
2608	2608_ORF00011	25.5663	site-specific tyrosine recombinase XerD
2608	2608_ORF00078	29.1209	conserved domain protein
2608	2608_ORF00079	28.7546	hypothetical protein
2608	2608_ORF00132	22.5722	conserved hypothetical protein
2608	2608_ORF00209	29.5567	cysteine--tRNA ligase domain protein
2608	2608_ORF00213	25.7908	hypothetical protein
2608	2608_ORF00267	26.6278	DNA gyrase C-terminal domain, beta-prope
2608	2608_ORF00278	23.1884	DNA (cytosine-5-)-methyltransferase
2608	2608_ORF00289	25.8398	conserved hypothetical protein
2608	2608_ORF00382	31.1869	conserved hypothetical protein
4155	4155_ORF00209	26.5537	conserved domain protein
4155	4155_ORF00232	22.3378	conserved domain protein
4155	4155_ORF00237	19.7849	conserved domain protein
4155	4155_ORF00289	23.181	conserved hypothetical protein
4318	4318_ORF00759	22.8495	conserved hypothetical protein
4318	4318_ORF01044	21.2121	conserved domain protein
4318	4318_ORF01045	22.7011	conserved hypothetical protein
4318	4318_ORF01046	25.731	conserved domain protein
4318	4318_ORF01101	26.8519	type I restriction modification DNA spec
4318	4318_ORF01104	23.31	type I restriction modification DNA spec
4318	4318_ORF01130	23.0072	putative DNA primase
4318	4318_ORF01253	20.6061	hypothetical protein
4318	4318_ORF01373	31.7204	DNA topoisomerase IV subunit A domain pr
4318	4318_ORF01395	22.0884	conserved domain protein
4318	4318_ORF01437	27.7778	DNA gyrase, B subunit, C-terminal domain
4318	4318_ORF01438	32.9861	DNA gyrase/topoisomerase IV, A subunit d
4318	4318_ORF01473	23.4432	type I restriction modification DNA spec
4318	4318_ORF01478	26.6667	type I restriction modification DNA spec
4318	4318_ORF01479	30.9829	DNA gyrase/topoisomerase IV, A subunit d
ntUPA3	NTLS0GU0037	21.7228	hypothetical protein
ntUPA4	NTLS0GU0169	27.381	hypothetical protein
ntUPA5	NTLS0GU0176	25.5556	hypothetical protein
ntUPA6	NTLS0GU0200	26.087	hypothetical protein
ntUPA7	NTLS0GU0300	22.4359	hypothetical protein
ntUPA8	NTLS0GU0305	22.1225	hypothetical protein
ntUPA9	NTLS0GU0314	23.1405	hypothetical protein
ntUPA10	NTLS0GU0394	22.8571	hypothetical protein
ntUPA11	NTLS0GU0401	21.147	hypothetical protein
ntUPA12	NTLS0GU0496	29.6875	hypothetical protein
ntUPA13	NTLS0GU0587	22.6205	hypothetical protein
ntUPA14	NTLS0GU0610	20.6897	hypothetical protein
ntUPA15	NTLS0GU0627	26.5306	ribosomal protein L33
UPA1	UPA1_A0002	18.1373	hypothetical protein
UPA1	UPA1_E0001	18.1373	hypothetical protein
UPA1	UPA1_G0102	22.3856	conserved hypothetical protein
UPA1	UPA1_G0103	21.5532	putative lipoprotein
UPA1	UPA1_G0116	19.4444	hypothetical protein
UPA1	UPA1_G0117	12.6984	hypothetical protein
UPA1	UPA1_G0228	31.8627	hypothetical protein
UPA1	UPA1_G0291	22.5549	restriction modification enzyme subunit
UPA1	UPA1_G0292	21.0181	reStriction-modification enzyme mpuuiii
UPA1	UPA1_G0302	25.641	putative lipoprotein
UPA1	UPA1_G0352	20.7823	conserved hypothetical protein
UPA1	UPA1_G0353	22.1881	conserved hypothetical protein
UPA1	UPA1_G0404	23.4409	conserved hypothetical protein
UPA1	UPA1_G0437	31.4815	fatty acid/phospholipid synthesis protei
UPA1	UPA1_G0618	18.1373	hypothetical protein
UPA1	UPA1_K0001	21.9577	conserved hypothetical protein
UPA14	UPA14_C0001	24.556	type I restriction enzyme S protein
UPA14	UPA14_E0005	28.022	DNA methylase
UPA14	UPA14_E0006	21.761	type II restriction enzyme HinfI
UPA14	UPA14_E0007	24.3553	conserved domain protein
UPA14	UPA14_E0008	23.4742	conserved domain protein
UPA14	UPA14_E0286	18.0556	hypothetical protein
UPA14	UPA14_E0287	20.0463	cation transport ATPase
UPA14	UPA14_E0291	19.5238	restriction-modification enzyme subunit
UPA14	UPA14_E0359	38.1757	conserved hypothetical protein
UPA6	UPA6_A0040	27.6995	conserved hypothetical protein
UPA6	UPA6_A0063	23.3677	conserved hypothetical protein
UPA6	UPA6_A0066	15.0794	hypothetical protein
UPA6	UPA6_A0105	23.4043	type I restriction enzyme M protein, tru
UPA6	UPA6_A0159	24.3446	conserved hypothetical protein
UPA6	UPA6_A0381	24.031	conserved hypothetical protein
UPA6	UPA6_A0382	23.6559	superfamily I DNA and RNA helicase and h
UPA6	UPA6_A0383	18.5333	P. falciparum PK4 protein kinase
UPA6	UPA6_A0384	16.5017	conserved hypothetical protein
UPA6	UPA6_A0385	20.3534	conserved hypothetical protein
UPA6	UPA6_A0410	29.3532	replicative DNA helicase
UPA6	UPA6_A0641	20.4819	conserved hypothetical protein
UPA6	UPA6_ORF00618	35.6643	hypothetical protein
UPA6	UPA6_ORF00620	48.6698	conserved hypothetical protein
UPA6	UPA6_ORF00621	42.3423	hypothetical protein
UPA6	UPA6_ORF00622	45.3074	hypothetical protein
UPA6	UPA6_ORF00624	40.1826	hypothetical protein
UPA6	UPA6_ORF00625	48.7805	conserved hypothetical protein
UPA6	UPA6_ORF00626	46.0094	hypothetical protein
[truncated: 170 more rows]

[truncated: 1 more sheets: Restriction Modification genes]
