# Supplementary material for: Comparative genome analysis of 19 Ureaplasma urealyticum and Ureaplasma parvum strains
Source: BMC Microbiol. 2012 May 30;12:88. doi: 10.1186/1471-2180-12-88 (PMC3511179; doi:10.1186/1471-2180-12-88)
Supplement: Additional file 5 — All Genes Encoding Recombinase or Transposase Proteins in All 19 Ureaplasma Genomes. Contains a table of all genes in the 19 ureaplasma genomes that encode recombinase or transposase proteins. [file 1471-2180-12-88-S5.xls]

## Sheet: Sheet1
Locus	Contig	5`end	3`end	Functional Name
UPA3_0153	gcontig_1105738527954	189063	189830	integrase-recombinase protein
UPA3_0229	gcontig_1105738527954	267053	267805	tyrosine recombinase XerC
UPA3_0388	gcontig_1105738527954	426532	425909	integrase-recombinase protein
UPA3_0420	gcontig_1105738527954	465458	464652	integrase-recombinase protein
UPA3_0566	gcontig_1105738527954	657850	658605	integrase-recombinase protein
UUR8_0220	gcontig_1118434608356	252936	253688	tyrosine recombinase XerC
UUR8_0416	gcontig_1118434608356	449379	448612	integrase-recombinase protein
UUR8_0454	gcontig_1118434608356	496247	495450	integrase-recombinase protein
UUR8_0555	gcontig_1118434608356	675426	675295	transposase, mutator type
UPA1_G0030	gcontig_1106430400171	38746	37940	integrase-recombinase protein
UPA1_G0177	gcontig_1106430400171	230593	231348	integrase-recombinase protein
UPA1_G0454	gcontig_1106430400171	568008	568760	tyrosine recombinase XerC
UPA6_A0211	gcontig_1105406735499	81854	81102	tyrosine recombinase XerC
UPA6_A0409	gcontig_1106245829876	469131	469898	integrase-recombinase protein
UPA6_A0441	gcontig_1106245829876	428416	429222	integrase-recombinase protein
UPA6_A0574	gcontig_1106245829876	245333	244578	integrase-recombinase protein
UPA14_E0036	gcontig_1106430400163	43024	42218	integrase-recombinase protein
UPA14_G0101	gcontig_1106430400161	121226	121978	tyrosine recombinase XerC
UPA14_G0261	gcontig_1106430400161	281756	281133	integrase-recombinase protein
UUR2_0221	gcontig_1118435513415	252123	252875	tyrosine recombinase XerC
UUR2_0427	gcontig_1118435513415	474372	473575	integrase-recombinase protein
UUR2_0474	gcontig_1118435513415	521997	521464	transposase
UUR2_0516	gcontig_1118435513415	595738	594950	site-specific recombinase
UUR2_0518	gcontig_1118435513415	596606	595872	site-specific recombinase family protein
UUR2_0519	gcontig_1118435513415	598239	596686	site-specific recombinase, TnpX family protein
UUR2_0520	gcontig_1118435513415	598361	598239	site-specific recombinase, TndX
UUR2_0521	gcontig_1118435513415	599865	598354	site-specific recombinase
UUR2_0542	gcontig_1118435513415	662454	662323	transposase, mutator type
UUR4_0594	gcontig_1105416373141	29846	30379	transposase
UUR4_0596	gcontig_1105416373141	31166	32002	transposase
UUR4_0642	gcontig_1105416373141	78380	79177	integrase-recombinase protein
UUR4_0682	gcontig_1105416373141	124758	125525	integrase-recombinase protein
UUR4_0009	gcontig_1105416373140	8729	7977	tyrosine recombinase XerC
UUR4_0324	gcontig_1105416373140	416826	416993	truncated transposase
UUR4_0377	gcontig_1105416373140	461643	461816	ISSod4, transposase, interruption
UUR4_0569	gcontig_1105416373139	885	1521	integrase-recombinase protein
UUR5_E0061	gcontig_1105469443967	61534	60767	integrase-recombinase protein
UUR5_E0099	gcontig_1105469443967	106902	106105	integrase-recombinase protein
UUR5_G0241	gcontig_1105469443969	291348	292100	site-specific recombinase, phage integrase family protein
UUR5_K0012	gcontig_1105469443965	29836	29705	transposase, mutator type
UUR7_0418	gcontig_1105469443964	6232	5465	integrase-recombinase protein
UUR7_0453	gcontig_1105469443958	22625	21828	integrase-recombinase protein
UUR7_0553	gcontig_1105469443958	200109	199936	ISPsy18, transposase
UUR7_0219	gcontig_1118435519527	110068	110820	site-specific recombinase, phage integrase family protein
UUR9_0675	gcontig_1105462520007	16090	15923	truncated transposase
UUR9_0676	gcontig_1105462520007	16730	16539	truncated transposase
UUR9_0406	gcontig_1105462520011	3065	2268	integrase-recombinase protein
UUR9_0506	gcontig_1105462520013	8733	7981	tyrosine recombinase XerC
UUR9_0137	gcontig_1105462520012	31165	29672	site-specific recombinase family protein
UUR9_0138	gcontig_1105462520012	32828	31158	site-specific recombinase, TndX family protein
UUR9_0139	gcontig_1105462520012	34498	32828	site-specific recombinase family protein
UUR9_0146	gcontig_1105462520012	40639	39362	transposase IS116/IS110/IS902 family protein
UUR9_0149	gcontig_1105462520012	44878	43661	site-specific recombinase, phage integrase family
UUR9_0210	gcontig_1105462520012	155160	155029	transposase, mutator type
UUR9_0605	gcontig_1105462520010	8620	8925	truncated transposase
UUR9_0606	gcontig_1105462520010	9102	9398	truncated transposase
UUR9_0626	gcontig_1105462520010	33623	32817	integrase-recombinase protein
UUR9_0750	gcontig_1105462520015	28315	28446	transposase, mutator type
UUR10_0216	gcontig_1117491985733	254459	255211	tyrosine recombinase XerC
UUR10_0408	gcontig_1117491985733	450877	450110	integrase-recombinase protein
UUR10_0447	gcontig_1117491985733	497971	497174	integrase-recombinase protein
UUR10_0492	gcontig_1117491985733	545171	544335	transposase
UUR10_0494	gcontig_1117491985733	546491	545958	transposase
UUR10_0553	gcontig_1117491985733	677572	677441	transposase, mutator type
UUR10_0606	gcontig_1117491985733	722720	722259	transposase, degenerate
UUR11_0214	gcontig_1106245829875	8879	8127	site-specific recombinase, phage integrase family protein
UUR11_0408	gcontig_1106430400163	6239	5472	integrase-recombinase protein
UUR11_0441	gcontig_1106430400163	47238	46441	integrase-recombinase protein
UUR11_0540	gcontig_1106430400163	226422	226249	transposase, mutator type
UUR12_A0216	gcontig_1106245829874	9055	8303	site-specific recombinase, phage integrase family protein
UUR12_A0411	gcontig_1106245829874	650576	651343	integrase-recombinase protein
UUR12_A0450	gcontig_1106245829874	604274	605071	integrase-recombinase protein
UUR12_A0495	gcontig_1106245829874	557070	557906	transposase
UUR12_A0497	gcontig_1106245829874	555750	556283	transposase
UUR12_A0538	gcontig_1106245829874	461667	461840	ISSod4, transposase, interruption
UUR13_0011	gcontig_1106605811179	9187	9318	transposase, mutator type
UUR13_0053	gcontig_1106605811179	98002	99666	site-specific recombinase, TndX
UUR13_0054	gcontig_1106605811179	99666	101333	site-specific recombinase, TnpX family protein
UUR13_0055	gcontig_1106605811179	101326	102819	site-specific recombinase family protein
UUR13_0084	gcontig_1106605811179	139178	139750	transposase
UUR13_0131	gcontig_1106605811179	186795	187592	integrase-recombinase protein
UUR13_0296	gcontig_1105406735496	87592	88026	site-specific recombinase, phage integrase family protein
